# Supplementary material for: 2-(5-Bromo-2-methyl­phen­yl)propan-2-ol
Source: Acta Crystallogr Sect E Struct Rep Online. 2010 Oct 30;66(Pt 11):o2956. doi: 10.1107/S1600536810042698 (PMC3009192; doi:10.1107/S1600536810042698)
Supplement: Supplementary file 2 [file e-66-o2956-Isup2.hkl]

# 
# h,k,l, Fc-squared, Fo-squared, sigma(Fo-squared) and status flag 
# 
data_I
_shelx_title ' shelxl in P-1' 
_shelx_refln_list_code          4 
_shelx_F_calc_maximum      212.73 
_exptl_crystal_F_000       928.00 
_reflns_d_resolution_high  0.8403 
 
loop_ 
 _symmetry_equiv_pos_as_xyz 
 'x, y, z' 
 '-x, -y, -z' 
 
_cell_length_a    12.0738 
_cell_length_b    12.1147 
_cell_length_c    15.2420 
_cell_angle_alpha 109.515 
_cell_angle_beta  103.519 
_cell_angle_gamma  90.696 
 
_shelx_F_squared_multiplier     1.000 
 
loop_ 
 _refln_index_h 
 _refln_index_k 
 _refln_index_l 
 _refln_F_squared_calc 
 _refln_F_squared_meas 
 _refln_F_squared_sigma 
 _refln_observed_status 
   1   0   0     7056.24     7310.82    137.75 o 
   2   0   0      221.55      232.97      7.51 o 
   3   0   0    12963.07    12545.52    101.77 o 
   4   0   0     9314.92     8902.31    103.85 o 
   5   0   0     1449.77     1349.76     48.34 o 
   6   0   0     5730.77     6042.63    275.06 o 
   7   0   0     7549.53     7534.24    322.59 o 
   8   0   0      686.85      843.21     64.59 o 
   9   0   0      986.52     1000.18     66.68 o 
  10   0   0        1.52        2.18     17.19 o 
  11   0   0      107.56       69.03     49.22 o 
  12   0   0      178.71      136.36     59.68 o 
  13   0   0        0.87        9.63    102.96 o 
 -13   1   0      913.10      879.68    242.15 o 
 -12   1   0        2.21       44.26     74.61 o 
 -11   1   0      147.24      128.83     43.89 o 
 -10   1   0     1551.13     1529.07     82.10 o 
  -9   1   0      287.86      304.66     61.51 o 
  -8   1   0       68.35       40.70     17.36 o 
  -7   1   0     8026.55     7810.00    271.59 o 
  -6   1   0    19158.39    18883.79    398.72 o 
  -5   1   0      180.89      192.98     14.51 o 
  -4   1   0       12.25       19.79      6.24 o 
  -3   1   0     2454.69     2473.60     77.30 o 
  -2   1   0      602.44      589.55     13.76 o 
  -1   1   0      213.05      225.30      6.60 o 
   0   1   0     9431.59    10527.51    204.64 o 
   1   1   0     1698.60     1562.78     67.81 o 
   2   1   0     5338.68     4797.38    100.27 o 
   3   1   0     1880.79     1764.91     47.01 o 
   4   1   0      863.74      802.80     19.82 o 
   5   1   0     6541.33     6154.87    148.69 o 
   6   1   0      227.79      271.30     25.30 o 
   7   1   0     1123.95     1277.21     67.44 o 
   8   1   0     2507.66     2431.53    138.48 o 
   9   1   0     9362.73     9736.22    377.12 o 
  10   1   0      168.54      215.83     53.80 o 
  11   1   0     1362.43     1313.43    291.66 o 
  12   1   0     3274.45     3669.86    406.90 o 
  13   1   0      237.80      245.80     95.32 o 
 -13   2   0      997.48     1018.21    305.67 o 
 -12   2   0       22.40       45.99     49.59 o 
 -11   2   0      619.37      547.32     51.82 o 
 -10   2   0     1093.89     1256.13    106.73 o 
  -9   2   0       71.74       57.76     17.96 o 
  -8   2   0      899.13      977.04     51.41 o 
  -7   2   0     3669.49     3956.44    145.94 o 
  -6   2   0     3233.09     3007.25    110.24 o 
  -5   2   0        2.56        6.43     10.29 o 
  -4   2   0     6000.86     5810.87    140.82 o 
  -3   2   0     2889.44     2687.03     71.00 o 
  -2   2   0      296.24      281.65     11.27 o 
  -1   2   0     3776.01     3526.57     58.98 o 
   0   2   0      235.10      254.46      9.64 o 
   1   2   0    16331.89    16834.30    161.70 o 
   3   2   0     1685.73     1419.49     39.60 o 
   4   2   0     2261.15     2059.32     42.62 o 
   5   2   0    14416.33    13568.12    312.63 o 
   6   2   0     4969.56     4571.57    139.02 o 
   7   2   0     1090.57     1121.02     59.75 o 
   8   2   0     2092.67     2009.43    107.07 o 
   9   2   0     3502.46     3486.20    137.89 o 
  10   2   0     1348.33     1182.47     99.03 o 
  11   2   0        7.65       10.32     91.47 o 
  12   2   0      467.76      420.83    154.13 o 
  13   2   0      126.66      162.40     85.95 o 
 -13   3   0      587.59      613.94    188.03 o 
 -12   3   0      530.88      615.21    129.88 o 
 -11   3   0       61.66       50.55     32.55 o 
 -10   3   0      669.66      609.52     48.33 o 
  -9   3   0      342.59      368.99     33.28 o 
  -8   3   0       43.73       11.73     17.36 o 
  -7   3   0     1859.38     2123.27     89.20 o 
  -6   3   0    10760.57    11470.29    153.87 o 
  -5   3   0     1861.87     2109.17     66.24 o 
  -4   3   0      879.99      819.74     32.88 o 
  -3   3   0    20225.45    22466.90    286.87 o 
  -2   3   0      987.37      988.85     30.13 o 
  -1   3   0     3655.51     3287.93     63.35 o 
   0   3   0     4396.93     4268.74    106.58 o 
   1   3   0    17654.62    18256.08    530.03 o 
   2   3   0     1455.84     1441.09     40.14 o 
   3   3   0     8469.93     7606.37    135.97 o 
   4   3   0      711.46      671.09     33.43 o 
   5   3   0      908.64      850.89     30.70 o 
   6   3   0     2418.42     2514.87     96.67 o 
   7   3   0     1943.16     1857.12    114.38 o 
   8   3   0      449.10      467.13     28.32 o 
   9   3   0      469.14      447.98     77.17 o 
  10   3   0     1090.34     1019.98     88.49 o 
  11   3   0        9.25       13.77     49.46 o 
  12   3   0       94.46      130.25     80.98 o 
  13   3   0        3.23       16.97     69.88 o 
 -13   4   0     1336.04     1143.99    303.48 o 
 -12   4   0      997.37      940.00    279.16 o 
 -11   4   0      621.10      522.88    123.81 o 
 -10   4   0      665.22      639.08    108.03 o 
  -9   4   0     2956.22     2758.53    152.43 o 
  -8   4   0      627.74      641.44     61.70 o 
  -7   4   0      956.14      996.12     54.87 o 
  -6   4   0     5312.65     5285.28    135.07 o 
  -5   4   0      648.33      608.12     55.04 o 
  -4   4   0     1053.62     1234.13     55.28 o 
  -3   4   0     3875.22     4163.84    102.31 o 
  -2   4   0      274.29      358.38     27.72 o 
  -1   4   0     5991.82     5341.35     94.95 o 
   0   4   0     1507.81     1531.60     67.42 o 
   1   4   0    11298.51    10648.04    248.50 o 
   2   4   0      659.72      763.16     31.79 o 
   3   4   0     1899.88     1988.90     51.15 o 
   4   4   0      428.97      446.05     20.16 o 
   5   4   0      931.27      917.67     39.10 o 
   6   4   0     4790.65     4691.94    137.80 o 
   7   4   0     2019.75     1943.72    127.10 o 
   8   4   0     1325.68     1250.40     50.48 o 
   9   4   0      731.36      686.20    108.23 o 
  10   4   0       48.13       26.48     25.21 o 
  11   4   0        1.70       50.90     59.85 o 
  12   4   0       84.93       56.05     49.01 o 
 -13   5   0     1155.06      907.96    324.39 o 
 -12   5   0     1238.53     1053.81    272.26 o 
 -11   5   0       41.75       15.36     39.09 o 
 -10   5   0       31.60       27.02     33.51 o 
  -9   5   0       28.91       60.95     27.97 o 
  -8   5   0     2511.36     2520.61    172.03 o 
  -7   5   0     1560.24     1313.97     87.63 o 
  -6   5   0      638.06      714.32     62.67 o 
  -5   5   0      325.63      507.32    113.46 o 
  -4   5   0     3463.57     3686.57     82.02 o 
  -3   5   0     5653.76     6332.71    314.77 o 
  -2   5   0     9829.61     9911.32    364.82 o 
  -1   5   0    18057.82    17452.03    369.99 o 
   0   5   0     4705.60     4384.15    192.13 o 
   1   5   0      441.17      493.21     22.37 o 
   2   5   0     2518.42     2787.63     93.12 o 
   3   5   0    15986.90    16887.55    232.94 o 
   4   5   0     2163.47     2157.16     79.66 o 
   5   5   0     1767.98     1891.83     69.48 o 
   6   5   0     3886.61     3959.00    199.70 o 
   7   5   0       95.51      110.84     33.31 o 
   8   5   0     3135.40     3037.67    103.48 o 
   9   5   0      753.60      562.79    146.81 o 
  10   5   0      307.32      286.03     81.98 o 
  11   5   0       70.39       25.86     84.21 o 
  12   5   0       15.69       52.40     69.16 o 
 -13   6   0       78.55       66.36     69.77 o 
 -12   6   0        2.09       81.03     52.07 o 
 -11   6   0      564.19      497.85    142.23 o 
 -10   6   0      498.45      537.99    162.72 o 
  -9   6   0      301.22      304.03     75.28 o 
  -8   6   0     4295.07     4296.91    355.09 o 
  -7   6   0     8498.95     8479.39    604.24 o 
  -6   6   0       20.42       29.26     39.83 o 
  -5   6   0       98.17      119.57     38.06 o 
  -4   6   0     2142.86     2087.61     87.85 o 
  -3   6   0     4973.58     5361.36    152.85 o 
  -2   6   0     3624.51     3658.52    116.97 o 
  -1   6   0     8487.54     8208.16    194.28 o 
   0   6   0     3140.21     3014.76    119.83 o 
   1   6   0     3090.40     3138.64    152.86 o 
   2   6   0      564.35      550.21     29.47 o 
   3   6   0      876.32      996.01     56.24 o 
   4   6   0      758.86      797.85     42.36 o 
   5   6   0       12.85        8.80     24.06 o 
   6   6   0     1066.82     1013.54     70.19 o 
   7   6   0      888.74      731.45    142.34 o 
   8   6   0     5043.41     5040.08    264.96 o 
   9   6   0      372.86      449.34    129.12 o 
  10   6   0      202.14      116.82     45.52 o 
  11   6   0      101.44      121.85     62.38 o 
 -12   7   0       78.94       75.55     60.71 o 
 -11   7   0      640.59      456.32    112.83 o 
 -10   7   0       85.44      115.51     40.95 o 
  -9   7   0       20.21       18.04     35.60 o 
  -8   7   0     1288.42     1303.92     94.23 o 
  -7   7   0     4578.24     5035.16    225.60 o 
  -6   7   0      313.02      333.92    108.70 o 
  -5   7   0     6294.28     7240.80    300.62 o 
  -4   7   0       25.60       45.59     34.63 o 
  -3   7   0        3.04      -23.88     27.14 o 
  -2   7   0     1243.87     1138.01     61.62 o 
  -1   7   0      282.30      290.84     36.97 o 
   0   7   0     1176.91     1264.37     67.40 o 
   1   7   0     7403.84     7496.65    278.09 o 
   2   7   0     8064.15     8303.50    277.14 o 
   3   7   0     1253.62     1395.20     68.70 o 
   4   7   0        4.85      -10.95     19.16 o 
   5   7   0      536.72      548.04     39.68 o 
   6   7   0      459.78      467.67    122.32 o 
   7   7   0     1359.39     1282.66     95.10 o 
   8   7   0     3421.57     3624.35    248.06 o 
   9   7   0     1395.74     1584.77    152.99 o 
  10   7   0      184.17      162.16     57.65 o 
  11   7   0      159.44      108.49     79.58 o 
 -12   8   0       38.91       95.71     55.94 o 
 -11   8   0       37.17        9.98     41.59 o 
 -10   8   0       78.44       39.26     48.66 o 
  -9   8   0      170.68      133.18     43.97 o 
  -8   8   0      336.70      275.31     81.44 o 
  -7   8   0     1858.25     1945.50    181.11 o 
  -6   8   0      883.80     1009.93     70.10 o 
  -5   8   0     1826.69     2077.51    190.92 o 
  -4   8   0      770.83      871.52     65.63 o 
  -3   8   0      301.70      261.86     54.40 o 
  -2   8   0        5.86        6.17     18.95 o 
  -1   8   0      875.51      758.35     72.44 o 
   0   8   0      808.74      779.98     60.90 o 
   1   8   0     5160.14     5631.04    231.53 o 
   2   8   0     6478.56     6901.95    335.76 o 
   3   8   0      104.77      101.58     23.76 o 
   4   8   0      877.70      871.67     48.96 o 
   5   8   0      755.16      752.65     62.78 o 
   6   8   0       68.76       54.92     39.80 o 
   7   8   0       11.90       19.82     34.16 o 
   8   8   0     1662.05     1725.14    151.99 o 
   9   8   0       17.78       11.45     34.70 o 
  10   8   0       47.21        0.30     35.78 o 
 -11   9   0        1.04       19.49     35.00 o 
 -10   9   0      387.25      305.17    105.01 o 
  -9   9   0        9.52        9.97     57.45 o 
  -8   9   0       83.05       76.64     40.24 o 
  -7   9   0     1415.62     1435.67    116.01 o 
  -6   9   0      552.30      541.60    117.74 o 
  -5   9   0     1819.84     1814.43    158.68 o 
  -4   9   0      109.13      151.06     51.59 o 
  -3   9   0       91.10       78.63     41.18 o 
  -2   9   0      102.20      102.48     31.18 o 
  -1   9   0      658.62      689.87     74.11 o 
   0   9   0     1367.78     1258.87    106.80 o 
   1   9   0      675.47      773.93     34.38 o 
   2   9   0      366.08      403.07     31.64 o 
   3   9   0      288.92      286.74     63.99 o 
   4   9   0      103.36      136.36     58.92 o 
   5   9   0      336.61      342.06     90.71 o 
   6   9   0      339.48      337.74     94.97 o 
   7   9   0      544.72      500.50    144.01 o 
   8   9   0      624.66      530.09    182.28 o 
   9   9   0      382.88      237.07    134.66 o 
 -10  10   0      308.11      251.74     95.27 o 
  -9  10   0       90.63       84.94     43.94 o 
  -8  10   0      702.49      573.72    156.90 o 
  -7  10   0     1264.63     1410.24    106.51 o 
  -6  10   0      605.49      693.39    151.23 o 
  -5  10   0     2811.50     3146.83    238.27 o 
  -4  10   0      260.19      242.55     65.38 o 
  -3  10   0      134.78      134.55     54.06 o 
  -2  10   0       74.56      105.29     40.31 o 
  -1  10   0      298.83      265.85     75.38 o 
   0  10   0      255.24      363.63     85.52 o 
   1  10   0        4.87       -3.16     16.85 o 
   2  10   0     1352.15     1322.23    105.97 o 
   3  10   0     1244.37     1175.02    336.57 o 
   4  10   0      367.80      458.19    170.29 o 
   5  10   0       98.26      171.70     65.72 o 
   6  10   0       30.00       51.19     71.26 o 
   7  10   0      314.45      277.98    130.72 o 
   8  10   0      484.09      322.30    159.78 o 
  -9  11   0      668.32      534.28    189.97 o 
  -8  11   0      178.87      182.08     94.75 o 
  -7  11   0       21.00       33.89     42.28 o 
  -6  11   0      106.34       84.31     54.55 o 
  -5  11   0     1556.26     1609.60    233.85 o 
  -4  11   0     1925.95     1887.53    169.64 o 
  -3  11   0       11.71        2.25     25.25 o 
  -2  11   0     1114.46      901.62    323.35 o 
  -1  11   0      713.94      559.36    190.13 o 
   0  11   0     1126.77     1130.64    379.10 o 
   1  11   0        2.88       -9.00     75.18 o 
   2  11   0     4353.01     4141.12    467.73 o 
   3  11   0      909.76      846.17    221.30 o 
   4  11   0        2.01      -43.25     95.30 o 
   5  11   0        4.20       -0.65     63.54 o 
   6  11   0      452.29      402.19    144.76 o 
   7  11   0       55.19       41.60     73.83 o 
  -7  12   0       55.21       53.93     80.11 o 
  -6  12   0      332.02      309.48    138.90 o 
  -5  12   0       87.49       65.87     59.21 o 
  -4  12   0     1322.91     1302.61    452.68 o 
  -3  12   0       52.40       37.88     67.27 o 
  -2  12   0        4.37        8.62     72.00 o 
  -1  12   0       30.44       21.91     87.10 o 
   0  12   0     1336.90     1360.81    134.53 o 
   1  12   0      570.31      627.02    175.27 o 
   2  12   0       95.64       52.16     98.81 o 
   3  12   0      387.83      360.18    123.45 o 
   4  12   0      131.42      164.22     79.85 o 
   5  12   0      302.26      212.89    104.84 o 
  -5  13   0      273.06      251.20    115.00 o 
  -4  13   0      366.69      239.51    120.04 o 
  -3  13   0      120.47      104.63     86.65 o 
  -2  13   0      278.07      290.89    136.71 o 
  -1  13   0      223.71      219.00    123.02 o 
   0  13   0      730.57      705.62    255.11 o 
   1  13   0     1583.23     1685.64    202.18 o 
   2  13   0       91.10       77.05     76.26 o 
  -3 -13   1      248.03      120.64     78.14 o 
  -2 -13   1       14.31      -66.13    102.72 o 
  -1 -13   1       42.61       70.01     40.13 o 
   0 -13   1     1226.53     1060.23    354.97 o 
   1 -13   1      225.87      273.70     82.39 o 
   2 -13   1      211.01      118.41     90.65 o 
   3 -13   1      530.88      506.93    190.70 o 
   4 -13   1       17.60       57.38     66.02 o 
   5 -13   1      560.14      396.40    158.29 o 
  -5 -12   1      205.67      187.91     99.94 o 
  -4 -12   1      594.80      600.28    186.39 o 
  -3 -12   1      217.68      187.28     80.31 o 
  -2 -12   1      101.01      109.40     46.88 o 
  -1 -12   1      257.41      135.69    129.13 o 
   0 -12   1     1103.01      905.69    268.62 o 
   1 -12   1     1430.96     1375.51    143.73 o 
   2 -12   1      182.95      171.40     88.73 o 
   3 -12   1     1386.78     1271.51    414.37 o 
   4 -12   1       85.75       69.15     86.96 o 
   5 -12   1      193.96      156.24     59.81 o 
   6 -12   1      105.59       72.09     56.53 o 
   7 -12   1      101.36       54.06     49.25 o 
  -7 -11   1      237.64      148.34     79.72 o 
  -6 -11   1      350.63      249.15     76.88 o 
  -5 -11   1        5.44       26.68     84.23 o 
  -4 -11   1     1120.71     1021.90    128.44 o 
  -3 -11   1     2296.59     2540.83    271.29 o 
  -2 -11   1      235.14      276.43     98.66 o 
  -1 -11   1      586.56      683.54    270.26 o 
   0 -11   1       53.07       81.21     43.70 o 
   1 -11   1      623.91      538.58    119.95 o 
   2 -11   1      546.24      680.50     91.33 o 
   3 -11   1     1608.75     1877.33    259.21 o 
   4 -11   1      348.81      404.03    128.49 o 
   5 -11   1       20.99       38.17     48.18 o 
   6 -11   1        2.73       30.86     20.80 o 
   7 -11   1       10.49      -30.31     67.90 o 
   8 -11   1      389.59      412.27    136.28 o 
   9 -11   1       14.45       14.52     47.93 o 
  -8 -10   1      329.89      328.63    148.13 o 
  -7 -10   1     1572.45     1431.15    189.06 o 
  -6 -10   1      540.52      341.69    127.12 o 
  -5 -10   1       40.04       43.08     20.50 o 
  -4 -10   1     1623.60     1818.84    170.25 o 
  -3 -10   1      865.66     1024.22     92.08 o 
  -2 -10   1       30.79       13.41     29.96 o 
  -1 -10   1       95.50      147.23     44.93 o 
   0 -10   1       73.01       78.68     47.32 o 
   1 -10   1      689.38      812.63    104.47 o 
   2 -10   1     2311.73     2936.57    348.63 o 
   3 -10   1     1227.34     1218.90    107.59 o 
   4 -10   1      577.76      694.61     74.86 o 
   5 -10   1      915.75     1004.44     81.50 o 
   6 -10   1       59.83       57.32     34.44 o 
   7 -10   1      895.45     1042.76    158.82 o 
   8 -10   1     1222.21     1481.50    158.32 o 
   9 -10   1      373.25      387.80    133.33 o 
  10 -10   1      147.57       86.45     62.94 o 
  -9  -9   1       42.93       31.23     43.56 o 
  -8  -9   1      104.86       44.77     54.97 o 
  -7  -9   1      271.18      281.86     90.19 o 
  -6  -9   1     1034.62      984.43     55.63 o 
  -5  -9   1     2109.70     2060.55    174.24 o 
  -4  -9   1     1044.65     1229.08    108.29 o 
  -3  -9   1       23.76       36.17     19.08 o 
  -2  -9   1       99.56      107.36     29.12 o 
  -1  -9   1      557.09      533.20     51.26 o 
   0  -9   1     2256.98     2267.23    129.01 o 
   2  -9   1     4076.18     4057.04    328.28 o 
   3  -9   1      100.88      112.44     58.55 o 
   4  -9   1       96.54      126.29     54.09 o 
   5  -9   1     1440.13     1606.63     71.48 o 
   6  -9   1      196.95      223.46     74.32 o 
   7  -9   1      652.25      635.27    148.09 o 
   8  -9   1     3105.87     3267.09    273.35 o 
   9  -9   1      622.41      559.38    145.12 o 
  10  -9   1      560.92      411.51    116.98 o 
  11  -9   1      303.07      212.43     86.68 o 
 -10  -8   1       70.05      105.87     61.82 o 
  -9  -8   1        5.18       51.60     33.11 o 
  -8  -8   1      181.58      152.19     43.87 o 
  -7  -8   1       23.32       15.11     36.11 o 
  -6  -8   1       39.91       56.47     28.99 o 
  -5  -8   1    14130.26    14005.22    400.04 o 
  -4  -8   1      114.58       96.58     26.27 o 
  -3  -8   1      767.51      887.94     55.91 o 
  -2  -8   1       78.03       77.22     23.93 o 
  -1  -8   1      666.10      583.58     51.51 o 
   0  -8   1       39.99       30.63     19.42 o 
   1  -8   1     3021.55     2815.22    148.49 o 
   2  -8   1     5560.92     5303.75    391.12 o 
   3  -8   1      156.76      248.12     66.18 o 
   4  -8   1     3289.36     3573.83    187.73 o 
   5  -8   1      197.42      257.03     93.21 o 
   6  -8   1      302.38      253.94     72.17 o 
   7  -8   1      237.08      185.87     58.45 o 
   8  -8   1      108.44       84.41     41.22 o 
   9  -8   1        5.56       19.87     29.89 o 
  10  -8   1     1272.18     1222.12     81.61 o 
  11  -8   1     1319.60     1123.63    174.64 o 
  12  -8   1      183.21      101.49     81.18 o 
 -11  -7   1      774.69      782.53    204.48 o 
 -10  -7   1      201.31      191.76     64.82 o 
  -9  -7   1      274.78      269.55     66.69 o 
  -8  -7   1       10.27      -12.95     44.30 o 
  -7  -7   1      597.74      591.18    166.97 o 
  -6  -7   1       14.96       10.65     34.64 o 
  -5  -7   1     6906.04     7675.91    318.07 o 
  -4  -7   1      101.00       84.48     25.03 o 
  -3  -7   1     3752.09     4157.04    166.20 o 
  -2  -7   1     1676.99     1901.39     85.21 o 
  -1  -7   1      493.38      494.44     32.54 o 
   0  -7   1      647.60      529.53     56.65 o 
   1  -7   1      120.11       84.49     26.47 o 
   2  -7   1      189.05      173.70     40.12 o 
   3  -7   1      646.92      631.36     45.62 o 
   4  -7   1     5742.98     6788.76    263.53 o 
   5  -7   1     2375.86     2664.65    183.39 o 
   6  -7   1      162.52      147.71     55.94 o 
   7  -7   1     2017.79     2154.02    216.45 o 
   8  -7   1       31.82        4.12     45.91 o 
   9  -7   1      115.69       92.93     50.64 o 
  10  -7   1     2068.54     2251.11    214.39 o 
  11  -7   1     2296.88     2323.09    171.65 o 
  12  -7   1      154.69      124.75     82.11 o 
 -12  -6   1      355.81      338.92    303.01 o 
 -11  -6   1     1394.91     1183.48    369.68 o 
 -10  -6   1      230.87      199.59     59.69 o 
  -9  -6   1      252.59      192.59     84.39 o 
  -8  -6   1       74.15       87.34     53.19 o 
  -7  -6   1       75.16       69.74     31.34 o 
  -6  -6   1       10.04      -14.39     44.69 o 
  -5  -6   1     1291.64     1231.55     77.83 o 
  -4  -6   1     7554.39     7338.78    396.70 o 
  -3  -6   1     4603.33     5312.49    177.46 o 
  -2  -6   1      389.67      462.08     48.17 o 
  -1  -6   1     1401.32     1578.84     86.46 o 
   0  -6   1       75.73      113.79     27.61 o 
   1  -6   1      122.09      108.89     29.54 o 
   2  -6   1     4526.37     4478.29    153.58 o 
   3  -6   1      422.58      414.65     40.84 o 
   4  -6   1     6531.21     7126.08    199.07 o 
   5  -6   1      802.79      908.51     60.28 o 
   6  -6   1      104.92       71.92     39.12 o 
   7  -6   1      556.04      597.94    141.45 o 
   8  -6   1       83.22       74.79     35.54 o 
   9  -6   1     1200.22     1114.22     89.65 o 
  10  -6   1      662.20      567.19    139.82 o 
  11  -6   1     1545.66     1446.18    143.30 o 
  12  -6   1       87.32       63.34     42.67 o 
 -12  -5   1      192.00      202.48     86.26 o 
 -11  -5   1     2570.19     2511.97    289.18 o 
 -10  -5   1     1382.54     1352.85    120.95 o 
  -9  -5   1       33.99       30.17     24.57 o 
  -8  -5   1     2311.24     2138.75    246.76 o 
  -7  -5   1        6.35       -5.63     57.31 o 
  -6  -5   1      476.94      463.89    159.33 o 
  -5  -5   1     3854.73     3977.63    170.76 o 
  -4  -5   1    18559.51    18829.81    295.78 o 
  -3  -5   1     4433.35     4726.44    133.83 o 
  -2  -5   1       85.72      116.66     27.20 o 
  -1  -5   1     3038.16     2917.67    120.92 o 
   0  -5   1       33.71       29.09     14.51 o 
   1  -5   1        8.86       16.26     18.16 o 
   2  -5   1     2985.39     2918.26     75.54 o 
   3  -5   1     1106.94     1210.80     66.08 o 
   4  -5   1      157.09      102.12     51.68 o 
   5  -5   1     8430.15     8626.15    319.80 o 
   6  -5   1        3.60       11.98     30.75 o 
   7  -5   1       23.40       55.93     49.58 o 
   8  -5   1      261.88      214.64     74.11 o 
   9  -5   1       34.39       41.97     28.51 o 
  10  -5   1      145.49      162.74     47.21 o 
  11  -5   1      281.88      283.09     68.19 o 
  12  -5   1       52.66       15.20     78.96 o 
  13  -5   1      339.95      196.10     98.50 o 
 -13  -4   1        3.10       63.05     37.52 o 
 -12  -4   1      179.56      135.47     81.85 o 
 -11  -4   1     2134.85     2232.74    354.57 o 
 -10  -4   1      227.24      195.37     65.16 o 
  -9  -4   1      215.49      194.97     60.82 o 
  -8  -4   1      168.50      174.35     43.01 o 
  -7  -4   1      221.38      207.77     46.68 o 
  -6  -4   1     1165.58     1102.49     58.93 o 
  -5  -4   1      347.02      356.23     19.53 o 
  -4  -4   1     5098.21     4623.21    129.46 o 
  -3  -4   1      326.84      294.78     17.31 o 
  -2  -4   1    27007.60    29766.13    308.25 o 
  -1  -4   1     2472.53     2458.04     67.77 o 
   0  -4   1     9278.22     8644.36    144.80 o 
   1  -4   1    11271.43    10928.99    123.42 o 
   2  -4   1     1030.48     1003.55     33.62 o 
   3  -4   1      571.10      558.50     26.71 o 
   4  -4   1    10595.55    10353.64    338.05 o 
   5  -4   1     5303.22     4720.26    133.66 o 
   6  -4   1       19.54       27.63     17.79 o 
   7  -4   1      880.79      884.54     91.92 o 
   8  -4   1     1946.99     2124.10    135.32 o 
   9  -4   1       19.03       12.89     58.41 o 
  10  -4   1       15.53       29.17     40.40 o 
  11  -4   1     1514.32     1211.78    130.92 o 
  12  -4   1       86.55       24.26     63.68 o 
  13  -4   1      315.79      330.10    107.62 o 
 -13  -3   1      373.87      373.09    100.35 o 
 -12  -3   1      254.68      257.41    108.67 o 
 -11  -3   1      154.34      186.04     69.31 o 
 -10  -3   1        7.70       27.97     36.68 o 
  -9  -3   1     2566.23     2738.77    139.81 o 
  -8  -3   1     5811.77     5738.07    207.88 o 
  -7  -3   1     4018.94     3959.98    144.50 o 
  -6  -3   1    15349.33    14285.29    181.20 o 
  -5  -3   1     7493.99     6609.47     80.37 o 
  -4  -3   1     6039.39     5658.64    113.15 o 
  -3  -3   1      250.24      317.35     14.52 o 
  -2  -3   1    45255.79    54051.73    772.30 o 
  -1  -3   1     1045.95      934.75     31.41 o 
   0  -3   1    28608.56    31279.76    722.59 o 
   1  -3   1    17691.01    18385.10    386.63 o 
   2  -3   1       12.07       18.32     10.38 o 
   3  -3   1     2362.06     2670.62     93.52 o 
   4  -3   1     6008.51     5354.72    125.60 o 
   6  -3   1      401.80      408.21     31.75 o 
   7  -3   1       45.35       81.21     21.46 o 
   8  -3   1      527.50      500.14     32.70 o 
   9  -3   1     1620.27     1662.01    153.88 o 
  10  -3   1     2910.97     2881.85    153.87 o 
  11  -3   1       11.89        3.26     37.79 o 
  12  -3   1        6.07       66.01     72.61 o 
  13  -3   1     1196.47     1184.22    336.20 o 
 -13  -2   1      118.90       98.69     72.40 o 
 -12  -2   1     1075.66     1042.65    304.05 o 
 -11  -2   1      232.89      273.39    101.17 o 
 -10  -2   1       10.40       11.60     17.84 o 
  -9  -2   1      708.60      777.34     55.17 o 
  -8  -2   1     1562.58     1550.71     93.63 o 
  -7  -2   1      319.07      264.46     39.51 o 
  -6  -2   1     5754.21     4903.36    135.76 o 
  -5  -2   1     1712.16     1614.23     65.75 o 
  -4  -2   1    12595.81    11780.72    215.08 o 
  -3  -2   1     1016.65      978.61     28.55 o 
  -2  -2   1      196.21      189.75     10.07 o 
  -1  -2   1      104.81      111.05     23.78 o 
   0  -2   1       51.77       66.19     13.43 o 
   1  -2   1     4086.93     3794.36    123.78 o 
   2  -2   1     2357.30     2449.63     80.29 o 
   3  -2   1    41110.19    46735.13    487.23 o 
   4  -2   1    10642.95    10278.62    105.73 o 
   5  -2   1      494.09      546.02     26.32 o 
   6  -2   1      230.97      215.24     46.89 o 
   7  -2   1     8439.37     8199.79    347.81 o 
   8  -2   1     4075.47     4337.81    220.08 o 
   9  -2   1     5793.19     6242.20    396.20 o 
  10  -2   1     4236.28     4364.88    231.80 o 
  11  -2   1      300.12      284.80     67.24 o 
  12  -2   1      197.01      176.04    102.36 o 
  13  -2   1      581.40      562.92    194.56 o 
 -13  -1   1      282.19      262.92     94.79 o 
 -12  -1   1     2726.77     2911.03    295.96 o 
 -11  -1   1      172.50      175.65     64.44 o 
 -10  -1   1     1619.14     1461.36    128.75 o 
  -9  -1   1     1029.65     1021.97    102.98 o 
  -8  -1   1      365.52      354.61     30.99 o 
  -7  -1   1      375.83      385.04     23.96 o 
  -6  -1   1      795.00      801.44     40.95 o 
  -5  -1   1      986.54      946.97     36.19 o 
  -3  -1   1    20051.54    19251.28    236.79 o 
  -2  -1   1     2514.87     2218.76     62.49 o 
  -1  -1   1        0.40        6.67      3.72 o 
   0  -1   1     2120.97     1956.18     50.57 o 
   1  -1   1       33.37       57.38      7.65 o 
   4  -1   1    12049.11    12302.07    144.43 o 
   5  -1   1     4003.64     3975.87    172.68 o 
   6  -1   1     3192.82     3584.99    121.47 o 
   7  -1   1      641.79      638.33     27.92 o 
   8  -1   1     1459.78     1465.90     96.22 o 
   9  -1   1     1175.12     1367.89    116.87 o 
  10  -1   1     1456.00     1527.82    158.80 o 
  11  -1   1      199.23      249.44     68.10 o 
  12  -1   1     1470.93     1385.48    331.14 o 
  13  -1   1      375.27      355.79    151.96 o 
 -14   0   1        4.32        0.46     82.27 o 
 -13   0   1      341.42      280.92    102.32 o 
 -12   0   1     2844.23     3029.67    355.30 o 
 -11   0   1       34.80      -26.61     62.43 o 
 -10   0   1      802.64      765.67    250.50 o 
  -9   0   1      886.63      912.14     64.11 o 
  -8   0   1     3700.24     4117.54    214.24 o 
  -7   0   1     3394.47     3787.35    136.93 o 
  -6   0   1      319.77      325.95     15.89 o 
  -5   0   1     4893.52     4783.26    155.57 o 
  -4   0   1     1705.34     1785.99     66.20 o 
  -3   0   1    29761.16    32193.76    312.70 o 
  -2   0   1       14.67       18.05     10.65 o 
  -1   0   1     2328.10     2243.92     62.33 o 
   0   0   1        2.87       18.36     18.49 o 
   1   0   1     3947.22     3591.14     56.28 o 
   2   0   1      243.77      238.16     10.45 o 
   3   0   1     4382.77     4008.33     72.96 o 
   4   0   1     3033.67     2609.99    141.63 o 
   5   0   1     3523.14     3270.77    135.50 o 
   6   0   1     1108.59     1060.15     39.66 o 
   7   0   1      544.24      570.80     33.00 o 
   8   0   1       28.18       50.17     16.56 o 
   9   0   1       34.87       45.95     23.48 o 
  10   0   1      137.92      127.30     47.02 o 
  11   0   1      489.73      417.01    111.26 o 
  12   0   1     3306.92     3676.18    321.04 o 
  13   0   1     1199.41     1215.67    334.52 o 
 -14   1   1      989.83      923.10    258.62 o 
 -13   1   1      689.25      721.22    186.98 o 
 -12   1   1      584.56      684.16    162.94 o 
 -11   1   1     1062.51     1076.90    352.19 o 
 -10   1   1     2885.10     3309.49    228.28 o 
  -9   1   1       13.46       32.95     16.79 o 
  -8   1   1     1840.41     1862.28    115.32 o 
  -7   1   1       29.76       39.33     10.20 o 
  -6   1   1     3431.09     3483.68    110.09 o 
  -5   1   1     1228.27     1219.26     45.32 o 
  -4   1   1      978.75      990.32     29.90 o 
  -3   1   1     1400.77     1382.40     37.53 o 
  -2   1   1     3930.92     3766.87     97.08 o 
  -1   1   1     1729.05     1632.27     42.07 o 
   1   1   1     1558.11     1427.33     37.58 o 
   2   1   1     4094.28     3675.51     60.77 o 
   3   1   1     6757.93     6409.58    134.52 o 
   4   1   1     7984.08     7359.09    162.80 o 
   5   1   1     1581.47     1559.93     63.21 o 
   6   1   1      925.27      792.48     39.62 o 
   7   1   1     1101.74     1175.87     67.93 o 
   8   1   1      142.20      134.16     29.77 o 
   9   1   1        5.27       15.27     28.02 o 
  10   1   1      380.11      343.88     91.98 o 
  11   1   1      354.18      339.94     95.84 o 
  12   1   1      356.98      382.00    147.81 o 
  13   1   1      431.51      347.85    117.41 o 
 -14   2   1       18.27       60.29     56.18 o 
 -13   2   1      377.32      397.10    174.27 o 
 -12   2   1      834.87      817.69    214.83 o 
 -11   2   1        0.04       -0.61     77.66 o 
 -10   2   1     8119.75     8251.92    344.65 o 
  -9   2   1     4412.06     4472.99    224.54 o 
  -8   2   1      405.17      430.16     26.33 o 
  -7   2   1     4059.50     4036.67    144.50 o 
  -6   2   1    13075.27    12293.34    171.77 o 
  -5   2   1     1392.39     1291.57     50.52 o 
  -4   2   1    18267.10    17894.54    346.13 o 
  -1   2   1     6493.94     6339.82    100.09 o 
   0   2   1     1131.63     1137.29     38.08 o 
   1   2   1    26769.74    28377.10    291.72 o 
   2   2   1     1450.22     1484.27     41.36 o 
   3   2   1     3244.23     3175.36     61.36 o 
   4   2   1    10086.70     9187.94    204.38 o 
   5   2   1      111.83      177.77     40.55 o 
   6   2   1     2266.36     2085.35     85.12 o 
   7   2   1       57.45       67.59     20.82 o 
   8   2   1        2.23       19.15     25.91 o 
   9   2   1      922.71      790.29     90.72 o 
  10   2   1      442.46      447.77    102.87 o 
  11   2   1        4.93       13.80     27.11 o 
  12   2   1      865.94      761.05    240.30 o 
  13   2   1      959.15      802.96    261.21 o 
 -13   3   1      942.72      872.63    238.09 o 
 -12   3   1      374.42      331.61     91.34 o 
 -11   3   1       22.78       -0.16     28.65 o 
 -10   3   1     2475.42     2401.35    180.30 o 
  -9   3   1    10032.91    12242.29    810.94 o 
  -8   3   1      871.19      884.01     54.17 o 
  -7   3   1      364.64      360.92     26.60 o 
  -6   3   1     3013.65     3338.53    114.26 o 
  -5   3   1      756.80      810.18     36.25 o 
  -4   3   1      465.79      501.24     15.38 o 
  -3   3   1    11715.71    11995.38    189.65 o 
  -2   3   1      225.32      229.96     16.18 o 
  -1   3   1     1445.11     1511.20     42.59 o 
   0   3   1     1692.48     1565.76     59.55 o 
   1   3   1     5073.21     4637.04    134.65 o 
   2   3   1     3292.88     2963.28     50.48 o 
   3   3   1     3503.04     3479.55     87.02 o 
   4   3   1     5715.71     5660.26    107.53 o 
   5   3   1     4096.47     4067.28    103.97 o 
   6   3   1     6775.17     6417.61    393.12 o 
   7   3   1     4353.45     4415.26    198.35 o 
   8   3   1     1606.52     1494.72     82.29 o 
   9   3   1     2998.11     3036.37    155.06 o 
  10   3   1     1445.34     1303.04     67.57 o 
  11   3   1       51.11       24.05     29.29 o 
  12   3   1      524.39      424.74    119.93 o 
 -13   4   1      638.01      531.35    185.80 o 
 -12   4   1        1.43       11.63     50.91 o 
 -11   4   1      156.04      149.05     52.15 o 
 -10   4   1     1041.01     1044.02     53.61 o 
  -9   4   1     1781.64     1562.15    108.32 o 
  -8   4   1      294.09      276.09     60.50 o 
  -7   4   1     1633.03     1593.56    140.24 o 
  -6   4   1      620.12      592.47     27.34 o 
  -5   4   1     7845.00     8552.86    362.12 o 
  -4   4   1    13069.54    12556.77    186.39 o 
  -3   4   1     3528.38     4429.44    203.33 o 
  -2   4   1        4.33       31.70     11.43 o 
  -1   4   1     7303.16     7020.94    181.42 o 
   1   4   1     8218.05     7981.01    121.81 o 
   2   4   1     7490.15     6922.90    125.99 o 
   3   4   1     9804.13     9167.20    233.70 o 
   4   4   1       26.87       26.30     16.15 o 
   5   4   1      126.30      100.28     23.51 o 
   6   4   1     8930.18     7941.31    301.49 o 
   7   4   1     2335.78     2039.63    130.34 o 
   8   4   1       54.66      118.81     39.85 o 
   9   4   1      780.55      735.94     68.59 o 
  10   4   1       51.75      -15.41     43.61 o 
  11   4   1     1125.54     1096.37    318.11 o 
  12   4   1       29.17       28.98     96.55 o 
 -13   5   1      162.68      151.79     97.87 o 
 -12   5   1       74.33       57.16     49.87 o 
 -11   5   1      503.52      417.63    104.60 o 
 -10   5   1       11.50       45.17     29.63 o 
  -9   5   1     4773.78     4613.81    313.57 o 
  -8   5   1      175.34      235.58     52.97 o 
  -7   5   1       16.97       36.07     17.37 o 
  -6   5   1        9.26       17.30     34.87 o 
  -5   5   1      108.61      108.81     35.85 o 
  -4   5   1     7153.59     7628.92    231.75 o 
  -3   5   1      288.20      315.88     63.83 o 
  -2   5   1     6216.01     6306.20    187.15 o 
  -1   5   1        9.98       14.21     21.47 o 
   0   5   1     7840.78     6993.45    152.25 o 
   1   5   1     4909.40     4856.27    137.62 o 
   2   5   1      494.92      487.36     26.52 o 
   3   5   1       80.78       57.87     16.86 o 
   4   5   1     2963.40     2843.28    106.67 o 
   5   5   1     2722.94     2779.47    149.19 o 
   6   5   1     2255.66     2205.70    139.23 o 
   7   5   1       34.56       29.77     32.49 o 
   8   5   1      586.17      426.16    106.57 o 
   9   5   1       20.04       -4.69     49.25 o 
  10   5   1      442.39      367.02     77.86 o 
  11   5   1     1330.17     1287.61    254.07 o 
  12   5   1      389.13      376.05    135.32 o 
 -13   6   1      157.50       86.56     66.27 o 
 -12   6   1      525.93      382.74    134.46 o 
 -11   6   1      345.14      265.60     82.08 o 
 -10   6   1      100.72       95.97     42.69 o 
  -9   6   1      536.28      583.30    142.53 o 
  -8   6   1      138.96      124.98     37.54 o 
  -7   6   1      641.84      736.62     59.95 o 
  -6   6   1      117.63      166.67     41.01 o 
  -5   6   1      428.10      521.21    133.82 o 
  -4   6   1     4168.49     4399.00    141.51 o 
  -3   6   1     1542.15     1773.93     67.00 o 
  -2   6   1    11403.30    11320.67    330.42 o 
  -1   6   1      238.26      195.39     40.66 o 
   0   6   1     1696.36     1651.56     80.06 o 
   1   6   1      146.86      156.20     20.00 o 
   2   6   1      612.32      633.18     29.12 o 
   3   6   1       98.99      114.61     26.82 o 
   4   6   1     1072.84     1153.25     60.51 o 
   5   6   1     7301.58     8069.43    296.81 o 
   6   6   1      589.88      560.73    170.53 o 
   7   6   1     3415.57     3104.80    190.78 o 
   8   6   1      126.73      155.38     54.87 o 
   9   6   1      765.53      586.17    175.92 o 
  10   6   1        1.82       41.41     35.24 o 
  11   6   1      819.44      606.21    201.32 o 
 -12   7   1       11.51       62.82     48.95 o 
 -11   7   1      627.74      607.04     63.44 o 
 -10   7   1     1160.13     1304.69    146.62 o 
  -9   7   1      190.35      190.73     61.48 o 
  -8   7   1      213.68      229.91     67.33 o 
  -7   7   1     2812.73     3197.35    155.36 o 
  -6   7   1      917.87      912.32     63.35 o 
  -5   7   1     1443.45     1731.39    106.30 o 
  -4   7   1     5821.14     6124.83    367.58 o 
  -3   7   1      328.72      334.04     46.64 o 
  -2   7   1      596.99      671.04     47.74 o 
  -1   7   1      130.26      202.20     23.02 o 
   0   7   1     3831.67     3884.26    167.61 o 
   1   7   1     6780.94     7025.01    287.45 o 
   2   7   1     1119.86     1176.40     61.32 o 
   3   7   1     1211.64     1231.13     54.27 o 
   4   7   1      838.80      948.15     59.33 o 
   5   7   1     1863.29     1958.79    145.36 o 
   6   7   1      326.51      239.06     62.81 o 
   7   7   1      972.06      979.99    130.85 o 
   8   7   1        1.53       17.54     30.76 o 
   9   7   1        5.52        0.79     49.50 o 
  10   7   1      124.89      120.42     61.14 o 
 -12   8   1       55.56       57.54     60.68 o 
 -11   8   1     1388.97     1215.37    156.68 o 
 -10   8   1     1315.00     1369.68    127.39 o 
  -9   8   1       13.51       16.01     41.66 o 
  -8   8   1       19.85       24.96     30.92 o 
  -7   8   1     1775.85     2142.47    192.42 o 
  -6   8   1     2254.60     2450.51    178.40 o 
  -5   8   1     1003.62     1109.74     53.06 o 
  -4   8   1     2135.83     2159.83    122.61 o 
  -3   8   1     2048.34     1858.04    157.21 o 
  -2   8   1     1332.49     1449.55    133.25 o 
  -1   8   1     1447.83     1418.30     75.93 o 
   0   8   1     1400.55     1379.00     73.51 o 
   1   8   1      514.13      560.54    187.81 o 
   2   8   1       33.70       19.72     10.79 o 
   3   8   1      808.12      819.70     48.24 o 
   4   8   1     1078.16     1143.25     33.15 o 
   5   8   1      760.99      887.14     84.42 o 
   6   8   1      772.50      806.29     63.34 o 
   7   8   1        7.92       16.72     25.48 o 
   8   8   1      262.32      201.69     71.76 o 
   9   8   1      143.26      163.46     89.43 o 
 -11   9   1       14.84       27.95     39.60 o 
 -10   9   1      736.41      662.10    184.01 o 
  -9   9   1       22.29       24.35     33.02 o 
  -8   9   1     1091.94     1277.79    196.65 o 
  -7   9   1        2.44       35.23     30.60 o 
  -6   9   1        9.50        9.47     45.42 o 
  -5   9   1     1699.78     2018.25    175.40 o 
  -4   9   1       46.86       42.79     30.22 o 
  -3   9   1       14.81       -0.53     19.67 o 
  -2   9   1     6399.92     6921.93    316.24 o 
  -1   9   1     2500.44     2791.68    171.97 o 
   0   9   1      394.00      378.58    111.49 o 
   1   9   1       10.87       39.53     36.98 o 
   2   9   1      873.01      980.42    304.50 o 
   3   9   1      381.27      438.89     30.17 o 
   4   9   1       10.51        8.57     24.59 o 
   5   9   1     3269.65     3795.13    324.51 o 
   6   9   1     2187.07     2337.97    238.69 o 
   7   9   1       57.82       36.83     63.74 o 
   8   9   1       47.50       66.55     65.74 o 
   9   9   1      139.15       94.57     62.45 o 
 -10  10   1      734.97      525.76    180.83 o 
  -9  10   1       16.22       36.95     48.62 o 
  -8  10   1     1459.61     1750.81    140.94 o 
  -7  10   1       92.67      116.87     52.55 o 
  -6  10   1       62.17       30.37     35.33 o 
  -5  10   1      290.61      342.51    104.52 o 
  -4  10   1      304.83      254.41     76.36 o 
  -3  10   1       58.73       96.98     31.64 o 
  -2  10   1      917.83     1153.23     92.42 o 
  -1  10   1     3985.00     4271.47    342.26 o 
   0  10   1      131.91      178.84     91.00 o 
   1  10   1       77.68      112.03     60.21 o 
   2  10   1       40.71       61.05     79.59 o 
   3  10   1      458.31      449.52    167.89 o 
   4  10   1        1.86       30.65     57.83 o 
   5  10   1     1110.95     1147.99    131.10 o 
   6  10   1      698.95      547.53    217.76 o 
   7  10   1       32.13      112.09     83.57 o 
  -9  11   1      143.76       91.67     70.46 o 
  -8  11   1      220.26      211.27     90.11 o 
  -7  11   1      997.86     1170.39    152.99 o 
  -6  11   1      322.09      286.64     83.44 o 
  -5  11   1       12.50       21.00     47.10 o 
  -4  11   1       72.28       98.61     56.29 o 
  -3  11   1     1969.26     1894.53    211.89 o 
  -2  11   1      497.65      445.55    141.49 o 
  -1  11   1     1481.89     1257.00    347.57 o 
   0  11   1       77.18       71.83     74.15 o 
   1  11   1      295.07      328.17    144.52 o 
   2  11   1      310.90      407.48    135.31 o 
   3  11   1     1082.27     1237.94    157.05 o 
   4  11   1     1003.03     1053.35    326.77 o 
   5  11   1      157.15      150.41    101.63 o 
   6  11   1      461.25      296.65    130.66 o 
  -7  12   1      261.94      231.45    135.57 o 
  -6  12   1      129.24      147.47     71.32 o 
  -5  12   1       51.78       69.19     78.09 o 
  -4  12   1        1.02      -12.91    110.91 o 
  -3  12   1     1037.37     1026.64    405.72 o 
  -2  12   1        2.91      -22.48    101.53 o 
  -1  12   1     1081.74      800.86    237.01 o 
   0  12   1      319.72       95.26     78.50 o 
   1  12   1      399.41      464.74    138.65 o 
   2  12   1       87.87       88.76     92.05 o 
   3  12   1      365.81      391.29    140.17 o 
   4  12   1      104.44      168.59     93.12 o 
  -4  13   1      123.63       81.15     74.23 o 
  -3  13   1      195.73      256.71    111.21 o 
  -2  13   1       20.96       23.23    101.88 o 
  -1  13   1     1602.60     1185.94    435.66 o 
   0  13   1      986.57      708.51    225.44 o 
   1  13   1       18.93       53.29     76.05 o 
   0 -14   2      529.28      393.08    131.35 o 
   1 -14   2       20.39       54.29    110.72 o 
   2 -14   2      321.97      315.37    113.33 o 
  -4 -13   2       90.43       77.42     79.89 o 
  -3 -13   2     1386.14     1414.89    182.93 o 
  -2 -13   2        8.51       51.88     53.18 o 
  -1 -13   2      216.52      228.05     84.76 o 
   0 -13   2     1667.35     1519.80    202.44 o 
   1 -13   2       91.57      127.28     88.18 o 
   2 -13   2      409.00      325.39    107.94 o 
   3 -13   2       59.87       51.54     56.44 o 
   4 -13   2        1.28       15.82     71.24 o 
   5 -13   2       82.48       62.45     95.37 o 
   6 -13   2      713.33      723.23    321.90 o 
  -6 -12   2      650.84      496.39    255.93 o 
  -5 -12   2      345.58      202.24     93.55 o 
  -4 -12   2      224.43      192.27     78.96 o 
  -3 -12   2       11.05      -92.44     99.69 o 
  -2 -12   2       60.64       46.61     45.32 o 
  -1 -12   2     2507.11     2739.15    322.92 o 
   0 -12   2     3857.00     3716.33    508.87 o 
   1 -12   2     1070.04      966.64    346.95 o 
   2 -12   2        9.74       11.58     36.05 o 
   3 -12   2      258.95      304.37     80.48 o 
   4 -12   2       49.70       52.89     41.98 o 
   5 -12   2       46.29       34.22     31.17 o 
   6 -12   2      543.29      601.42    202.11 o 
   7 -12   2      409.11      286.97     96.06 o 
   8 -12   2        7.88      -45.82     77.31 o 
  -8 -11   2      311.96      145.98    132.27 o 
  -7 -11   2     2282.03     1940.44    250.84 o 
  -6 -11   2       71.93       40.36     51.12 o 
  -5 -11   2      235.48      128.55     81.83 o 
  -4 -11   2       32.78       68.74     65.66 o 
  -3 -11   2      408.11      355.41     86.25 o 
  -2 -11   2      525.30      480.79    124.13 o 
  -1 -11   2      350.16      373.25     85.34 o 
   0 -11   2       28.99       -2.17     62.36 o 
   1 -11   2        4.25       12.56     29.27 o 
   2 -11   2       25.46       -4.20     48.45 o 
   3 -11   2      211.91      225.41     76.95 o 
   4 -11   2     1638.00     1677.95    127.19 o 
   5 -11   2     2118.59     2340.90    171.65 o 
   6 -11   2       32.68       68.92     50.52 o 
   7 -11   2      146.13      122.70     60.73 o 
   8 -11   2     1232.99     1477.79    286.64 o 
   9 -11   2      558.03      455.73    162.46 o 
  -9 -10   2     1105.68      877.60    141.29 o 
  -8 -10   2      278.14      207.14     92.94 o 
  -7 -10   2      393.60      346.50     83.74 o 
  -6 -10   2       24.23       53.52     42.55 o 
  -5 -10   2       79.36       64.64     32.00 o 
  -4 -10   2      333.34      287.17     76.18 o 
  -3 -10   2      626.98      618.49    192.70 o 
  -2 -10   2     3624.30     3589.13    373.87 o 
  -1 -10   2     1173.20     1161.27     81.44 o 
   0 -10   2     1062.66      993.19    107.24 o 
   1 -10   2      686.74      669.93    115.69 o 
   2 -10   2     2571.09     2547.82    197.88 o 
   3 -10   2      832.64      942.23    107.38 o 
   4 -10   2     1851.24     2021.85    203.67 o 
   5 -10   2     1874.70     2148.96    174.60 o 
   6 -10   2       74.65       33.51     40.07 o 
   7 -10   2       20.22       53.95     39.35 o 
   8 -10   2        7.42       38.52     32.18 o 
   9 -10   2      300.93      182.98     67.91 o 
  10 -10   2      117.24       99.93     44.62 o 
 -10  -9   2       84.49      113.21     78.70 o 
  -9  -9   2      108.22       80.48     53.84 o 
  -8  -9   2      100.79       42.27     45.11 o 
  -7  -9   2      507.07      571.92    144.21 o 
  -6  -9   2     4331.85     4254.18    312.64 o 
  -5  -9   2       73.36       49.11     47.70 o 
  -4  -9   2     2664.63     2892.10    200.36 o 
  -3  -9   2       87.38       93.05     30.42 o 
  -2  -9   2     4201.03     4408.58    223.68 o 
  -1  -9   2      256.19      221.93     52.46 o 
   0  -9   2     5863.77     5861.54    260.50 o 
   1  -9   2     1886.02     1869.22    107.41 o 
   2  -9   2        2.21        1.56     27.76 o 
   3  -9   2      153.96      140.60     44.62 o 
   4  -9   2       96.10       77.20     48.95 o 
   5  -9   2      583.78      577.41    178.06 o 
   6  -9   2       13.41       36.23     45.97 o 
   7  -9   2     2248.58     2528.11    197.49 o 
   8  -9   2        7.33       37.58     24.71 o 
   9  -9   2      130.35      163.27     58.98 o 
  10  -9   2        1.97       27.85     38.09 o 
  11  -9   2        9.18      -17.25     38.79 o 
 -11  -8   2        6.49       38.99     70.60 o 
 -10  -8   2     1035.83      951.90     73.39 o 
  -9  -8   2       43.52       17.26     34.26 o 
  -8  -8   2      656.01      485.44    138.50 o 
  -7  -8   2      172.68      222.91     63.94 o 
  -6  -8   2     4443.79     4819.65    282.30 o 
  -5  -8   2      303.30      372.54     92.03 o 
  -4  -8   2      144.79      181.61     41.47 o 
  -3  -8   2      320.09      283.04     68.83 o 
  -2  -8   2     3090.26     3164.34    216.50 o 
  -1  -8   2      874.41      906.12     73.08 o 
   0  -8   2     1197.70     1116.89     66.73 o 
   1  -8   2      665.17      679.80     79.00 o 
   2  -8   2      750.57      686.57     84.26 o 
   3  -8   2     1681.08     1678.64    122.23 o 
   4  -8   2       45.26       38.02     28.49 o 
   5  -8   2     3519.59     3659.43    174.93 o 
   6  -8   2       42.92       60.64     32.66 o 
   7  -8   2     1293.56     1328.41     66.15 o 
   8  -8   2      121.00      131.26     39.71 o 
   9  -8   2      592.26      484.38    119.55 o 
  10  -8   2       41.52       19.82     40.92 o 
  11  -8   2      259.01      145.24     53.53 o 
 -11  -7   2       28.02       50.82     55.88 o 
 -10  -7   2      203.38      163.86     49.87 o 
  -9  -7   2      287.12      253.01     67.38 o 
  -8  -7   2     3539.65     3767.35    268.82 o 
  -7  -7   2     2455.83     2380.58    174.03 o 
  -6  -7   2      105.25      105.53     37.63 o 
  -5  -7   2       79.20       63.28     30.72 o 
  -4  -7   2     3720.96     4017.87    177.59 o 
  -3  -7   2      734.28      790.32     30.19 o 
  -2  -7   2    13334.13    11871.47    372.96 o 
  -1  -7   2    14100.80    13096.50    790.76 o 
   0  -7   2      347.99      408.57     46.16 o 
   1  -7   2      201.26      248.35     47.13 o 
   2  -7   2     5962.34     5815.02    262.45 o 
   3  -7   2     3685.62     3875.20    171.75 o 
   4  -7   2     2434.99     2505.06    166.58 o 
   5  -7   2     1803.40     1760.99    148.16 o 
   6  -7   2     1329.66     1411.33     83.85 o 
   7  -7   2     1251.54     1317.96     63.99 o 
   8  -7   2      939.78      907.77    131.99 o 
   9  -7   2      586.82      468.37    121.12 o 
  10  -7   2       51.52       40.08     46.57 o 
  11  -7   2       21.53        0.82     46.57 o 
  12  -7   2       54.64       75.24     46.62 o 
 -12  -6   2      342.26      336.95    118.89 o 
 -11  -6   2      268.22      289.49     88.03 o 
 -10  -6   2        4.46        0.69     23.56 o 
  -9  -6   2      443.10      412.99    101.76 o 
  -8  -6   2     6734.55     7140.27    554.19 o 
  -7  -6   2     3210.46     3244.54    184.73 o 
  -6  -6   2        5.73        4.37     35.67 o 
  -5  -6   2       49.35       36.76     29.08 o 
  -4  -6   2     5868.81     6098.36    144.11 o 
  -3  -6   2        7.77       13.96     17.18 o 
  -2  -6   2     2084.48     1952.19     74.94 o 
  -1  -6   2     6873.04     6373.12    333.54 o 
   0  -6   2     1661.49     1725.61     68.17 o 
   1  -6   2    14716.58    14890.85    217.28 o 
   2  -6   2      438.93      498.30     34.63 o 
   3  -6   2      505.21      442.26     49.77 o 
   4  -6   2      336.02      388.89    100.77 o 
   5  -6   2        1.23       21.04     35.90 o 
   6  -6   2       14.30       23.46     40.21 o 
   7  -6   2     3732.74     3997.21    183.68 o 
   8  -6   2     6626.50     6741.45    289.27 o 
   9  -6   2      110.77      122.01     38.20 o 
  10  -6   2      358.43      282.98     75.16 o 
  11  -6   2      721.93      602.42    179.75 o 
  12  -6   2       56.43       98.59     84.54 o 
 -12  -5   2       15.94       10.99     66.15 o 
 -11  -5   2      200.01      131.27     61.56 o 
 -10  -5   2       11.65        9.87     18.56 o 
  -9  -5   2       10.96       40.45     22.94 o 
  -8  -5   2      482.46      472.97     56.17 o 
  -7  -5   2     3096.10     3236.90    208.55 o 
  -6  -5   2     1597.84     1699.68    102.62 o 
  -5  -5   2     3445.72     3630.26    150.35 o 
  -4  -5   2        5.40       38.78     16.64 o 
  -3  -5   2       33.46       24.63     11.97 o 
  -2  -5   2     1692.00     1865.44     86.50 o 
  -1  -5   2     1033.89      922.33     36.85 o 
   0  -5   2     3317.27     3258.01     79.26 o 
   1  -5   2    19348.59    19024.70    247.05 o 
   2  -5   2     5326.36     5238.12    226.87 o 
   3  -5   2     3455.19     3690.21    118.14 o 
   4  -5   2     6641.55     6905.58    215.92 o 
   5  -5   2     3244.92     3683.41    163.05 o 
   6  -5   2      500.99      518.38     55.99 o 
   7  -5   2     3599.35     3745.84    181.45 o 
   8  -5   2    10627.39    11513.13    487.56 o 
   9  -5   2      567.65      525.85    110.97 o 
  10  -5   2       52.43       48.04     34.01 o 
  11  -5   2     1899.87     1811.54    158.85 o 
  12  -5   2        1.93       43.14     39.38 o 
  13  -5   2        3.29      -18.78    109.84 o 
 -13  -4   2      237.43      246.62    107.55 o 
 -12  -4   2      273.72      175.30     97.05 o 
 -11  -4   2       12.90       17.28     62.27 o 
 -10  -4   2       27.81      -12.67     29.03 o 
  -9  -4   2       41.81       41.00     20.21 o 
  -8  -4   2      903.55      835.33     38.21 o 
  -7  -4   2      238.73      206.74     24.61 o 
  -6  -4   2      537.30      552.59     25.83 o 
  -5  -4   2     3371.52     3651.62    140.48 o 
  -4  -4   2     2539.71     2731.75     96.44 o 
  -3  -4   2     5523.62     5584.94    168.85 o 
  -2  -4   2     6888.27     7268.23    186.64 o 
  -1  -4   2      831.71      782.86     24.92 o 
   0  -4   2        7.13       10.85     10.02 o 
   1  -4   2    15176.82    15013.29    144.36 o 
   2  -4   2    15832.55    16218.42    254.31 o 
   3  -4   2     6795.12     6679.04    152.61 o 
   4  -4   2     3093.80     3261.94     93.53 o 
   5  -4   2      869.14      898.86     55.22 o 
   6  -4   2     1884.16     1709.69    112.68 o 
   7  -4   2      157.76      133.98     40.43 o 
   8  -4   2     3940.11     4001.73    200.12 o 
   9  -4   2     2843.80     2628.49    192.45 o 
  10  -4   2     2441.92     2416.43    191.84 o 
  11  -4   2      102.48      114.98     45.69 o 
  12  -4   2      572.24      452.23    138.69 o 
  13  -4   2      724.88      699.60    222.57 o 
 -13  -3   2      131.99       93.27     72.92 o 
 -12  -3   2       25.96       49.95     69.35 o 
 -11  -3   2      197.04      192.79     58.48 o 
 -10  -3   2      117.50       75.78     36.73 o 
  -9  -3   2      483.52      504.82     34.91 o 
  -8  -3   2      156.93      144.53     28.71 o 
  -7  -3   2     4913.52     4806.87    118.95 o 
  -6  -3   2     1168.00     1114.64     54.61 o 
  -5  -3   2     3313.76     3218.55     94.58 o 
  -4  -3   2      506.72      509.46     13.58 o 
  -3  -3   2     8878.20     9147.67    192.79 o 
  -2  -3   2     2962.60     2613.06     73.80 o 
  -1  -3   2     1991.00     2063.18     69.28 o 
   0  -3   2    13832.42    13874.33    229.38 o 
   1  -3   2     7053.99     6260.90    148.48 o 
   2  -3   2      372.41      313.23     15.01 o 
   3  -3   2     3383.14     3547.66    121.81 o 
   4  -3   2      105.86       89.40     24.26 o 
   5  -3   2     3775.61     4020.34    172.62 o 
   6  -3   2    11851.67    12113.30    154.35 o 
   7  -3   2     2002.12     2046.20    142.26 o 
   8  -3   2     1033.72      998.87     76.38 o 
   9  -3   2       46.02       75.50     38.93 o 
  10  -3   2     2859.64     2871.43    160.22 o 
  11  -3   2     1140.85      979.85    124.62 o 
  12  -3   2      353.17      350.46     97.39 o 
  13  -3   2     2969.83     3118.14    211.09 o 
 -13  -2   2      478.95      418.72    170.63 o 
 -12  -2   2      262.95      232.70     82.31 o 
 -11  -2   2      147.81      184.84     69.34 o 
 -10  -2   2        6.02       39.37     43.91 o 
  -9  -2   2     2807.32     2733.75    180.62 o 
  -8  -2   2      160.07      168.73     30.42 o 
  -7  -2   2     4542.26     4501.19    147.91 o 
  -6  -2   2     1383.31     1327.12     51.60 o 
  -5  -2   2     8605.54     7723.96    168.14 o 
  -4  -2   2     4774.58     4363.35    131.57 o 
  -2  -2   2     1803.19     1869.16     49.51 o 
  -1  -2   2    11150.09    11020.25     97.42 o 
   0  -2   2      790.54      865.09     14.95 o 
   1  -2   2     1454.46     1383.72     38.50 o 
   3  -2   2     3890.93     3924.26     67.39 o 
   4  -2   2     1498.40     1617.22     59.62 o 
   5  -2   2      498.33      544.30     27.52 o 
   6  -2   2     1620.08     1622.25     71.02 o 
   7  -2   2      556.52      489.65     50.75 o 
   8  -2   2     1968.62     1942.31    124.00 o 
   9  -2   2     1536.58     1682.33    152.82 o 
  10  -2   2      376.17      381.24     89.52 o 
  11  -2   2      784.92      687.45     63.59 o 
  12  -2   2       59.81      111.21     89.42 o 
  13  -2   2      829.26      734.00    233.70 o 
 -14  -1   2       13.68       17.72     70.44 o 
 -13  -1   2        0.09       39.09     78.59 o 
 -12  -1   2     1006.57      942.19    225.11 o 
 -11  -1   2     1481.19     1551.92    372.07 o 
 -10  -1   2     7276.58     7674.14    597.34 o 
  -9  -1   2     6529.76     6577.47    409.30 o 
  -8  -1   2     5100.22     5335.76    310.16 o 
  -7  -1   2      177.15      163.71     15.13 o 
  -6  -1   2     8757.12     8326.07    222.41 o 
  -5  -1   2    15522.21    15312.39    307.80 o 
  -4  -1   2    14961.46    14081.44    253.64 o 
  -3  -1   2     8785.53     7786.20    169.35 o 
  -2  -1   2     1108.41      979.55     26.34 o 
  -1  -1   2      384.07      413.90      9.59 o 
   0  -1   2    14809.12    15954.28    153.73 o 
   1  -1   2      749.28      799.36     17.11 o 
   3  -1   2     2022.66     2124.56     72.00 o 
   4  -1   2     4537.18     4471.72    101.39 o 
   5  -1   2      679.93      690.37     37.96 o 
   6  -1   2     1116.75     1120.68     43.66 o 
   7  -1   2     6378.14     7117.71    421.98 o 
   8  -1   2       36.73       35.65     35.91 o 
   9  -1   2      366.51      417.02     86.24 o 
  10  -1   2      596.29      616.79    132.93 o 
  11  -1   2     1997.58     1847.25    199.03 o 
  12  -1   2       52.17       36.28     84.29 o 
  13  -1   2      110.04      147.34     67.21 o 
 -14   0   2       43.40      -38.77    105.99 o 
 -13   0   2        0.89       17.85     78.51 o 
 -12   0   2     1072.59     1060.28    311.96 o 
 -11   0   2     1426.09     1464.55    306.59 o 
 -10   0   2      377.71      370.18     20.83 o 
  -9   0   2      779.67      785.95    227.51 o 
  -8   0   2     2208.98     2248.16    131.61 o 
  -7   0   2     1079.12     1136.20     40.49 o 
  -6   0   2     8934.04     8292.12    305.99 o 
  -5   0   2     5352.93     5077.18    243.09 o 
  -4   0   2      916.48      987.76     38.22 o 
  -3   0   2     2018.72     1992.99     52.16 o 
  -2   0   2       67.99       66.29      6.73 o 
  -1   0   2    16601.75    17694.59    212.67 o 
   0   0   2     2408.03     2073.82     56.00 o 
   1   0   2    10836.54    10515.99    102.99 o 
   2   0   2     1300.08     1347.10     37.34 o 
   3   0   2     8289.23     7470.00    120.32 o 
   4   0   2     9831.72     9065.57    249.23 o 
   5   0   2    10359.96     9927.49    233.98 o 
   6   0   2     7144.64     7008.38    197.17 o 
   7   0   2    12563.34    12753.60    809.27 o 
   8   0   2      876.33      853.77     76.81 o 
   9   0   2      274.62      238.46     59.30 o 
  10   0   2      842.41      763.14    153.16 o 
  11   0   2      939.40      859.71    107.35 o 
  12   0   2        7.11       -4.98     92.10 o 
  13   0   2       92.39      183.29     84.27 o 
 -14   1   2       43.69       48.98     81.21 o 
 -13   1   2      607.56      675.48    198.65 o 
 -12   1   2       33.36       33.55     60.68 o 
 -11   1   2      212.16      195.33     78.35 o 
 -10   1   2      623.75      694.60     41.73 o 
  -9   1   2      219.58      222.69     16.71 o 
  -8   1   2      168.19      159.83     11.48 o 
  -7   1   2     5227.80     5193.85    263.86 o 
  -6   1   2     7842.95     6817.58    101.13 o 
  -5   1   2     4344.93     4154.55    159.31 o 
  -4   1   2     1997.05     2063.19     67.67 o 
  -3   1   2    10330.93     9676.69    111.93 o 
  -2   1   2    30005.25    32704.29    326.46 o 
  -1   1   2     7240.56     6649.03    103.10 o 
   0   1   2    30023.18    33919.29    676.80 o 
   1   1   2    19452.13    20242.08    192.56 o 
   2   1   2      105.34      108.65     22.71 o 
   3   1   2      922.07      970.49     30.77 o 
   4   1   2     5035.56     4744.45     82.56 o 
   5   1   2     2403.33     2732.25    102.62 o 
   6   1   2      436.08      410.34     24.18 o 
   7   1   2     4883.69     5302.64    215.92 o 
   8   1   2       63.72       77.22     39.86 o 
   9   1   2      595.39      600.42    129.82 o 
  10   1   2       83.56       64.98     51.20 o 
  11   1   2       24.36       36.80     31.88 o 
  12   1   2       40.37       55.99     65.25 o 
  13   1   2      176.24      123.16    102.51 o 
 -14   2   2      178.12      148.66     89.39 o 
 -13   2   2      144.90      158.39     67.41 o 
 -12   2   2        6.51      -26.27     77.39 o 
 -11   2   2      213.93      219.03     77.72 o 
 -10   2   2      613.95      601.95     43.94 o 
  -9   2   2      322.20      312.39     24.83 o 
  -8   2   2      745.47      751.46     31.24 o 
  -7   2   2     1830.48     1953.04     83.17 o 
  -6   2   2     9525.31     9129.91    310.68 o 
  -5   2   2      438.67      439.08     19.76 o 
  -4   2   2      715.02      697.73     31.95 o 
  -3   2   2      753.09      827.34     16.27 o 
  -2   2   2      272.48      252.08     11.44 o 
  -1   2   2     2815.20     2566.01    111.83 o 
   0   2   2     7973.90     7049.62    195.46 o 
   1   2   2     7718.45     6987.71    119.82 o 
   2   2   2     1208.40     1074.50     33.50 o 
   3   2   2    12387.98    11025.46    147.14 o 
   4   2   2     2110.12     1962.97     54.14 o 
   5   2   2      427.70      395.78     31.40 o 
   6   2   2      781.75      685.27     45.23 o 
   7   2   2      170.54      207.86     54.64 o 
   8   2   2      142.70      144.88     52.05 o 
   9   2   2     9112.27     9793.19    481.09 o 
  10   2   2     2809.39     2739.36    208.57 o 
  11   2   2      945.27      826.23     72.10 o 
  12   2   2      996.47      816.83    272.50 o 
 -14   3   2       89.79       52.79     56.93 o 
 -13   3   2      386.40      413.38    117.09 o 
 -12   3   2      723.60      511.40    136.11 o 
 -11   3   2      150.36      188.46     73.68 o 
 -10   3   2      120.05       82.74     34.25 o 
  -9   3   2      288.71      305.02     26.86 o 
  -8   3   2     1558.50     1472.39     91.14 o 
  -7   3   2        9.80       41.83     22.05 o 
  -6   3   2     2996.59     2995.33    249.76 o 
  -5   3   2     2916.11     3306.54    128.46 o 
  -4   3   2      576.93      570.36     21.89 o 
  -3   3   2     2905.10     2907.21     83.70 o 
  -2   3   2     1005.26      963.32     26.98 o 
  -1   3   2     5525.81     4705.52    110.36 o 
   0   3   2     2867.46     2963.11     62.94 o 
   1   3   2     6001.47     5658.48    154.85 o 
   2   3   2     1025.36      981.09     38.26 o 
   3   3   2     3445.93     3314.55     80.69 o 
   4   3   2     1076.53     1089.27     45.91 o 
   5   3   2      112.68      107.95     30.03 o 
   6   3   2      862.19      792.40     78.58 o 
   7   3   2      190.74      180.69     45.79 o 
   8   3   2     1551.51     1344.95    228.77 o 
   9   3   2     1942.32     1954.02    167.77 o 
  10   3   2      550.86      522.53    119.50 o 
  11   3   2       97.95       93.62     46.62 o 
  12   3   2        2.97      -17.04     81.48 o 
 -13   4   2     2690.09     2658.92    365.77 o 
 -12   4   2     3178.76     3094.73    306.60 o 
 -11   4   2        7.49        6.77     40.72 o 
 -10   4   2      212.26      211.94     42.21 o 
  -9   4   2     4480.00     4799.49    393.00 o 
  -8   4   2     1064.79     1253.15    123.04 o 
  -7   4   2     1524.79     1731.97    163.73 o 
  -6   4   2    21638.95    22370.69    972.31 o 
  -5   4   2    12137.62    11700.32    162.57 o 
  -4   4   2      669.33      764.84     29.49 o 
  -2   4   2      676.87      657.97     29.39 o 
  -1   4   2       49.59       51.14     10.36 o 
   0   4   2      165.71      138.74     36.85 o 
   1   4   2    17451.73    15346.50    823.63 o 
   2   4   2     1178.03     1163.61     53.94 o 
   3   4   2     6185.52     6545.10    140.45 o 
   4   4   2      173.07      195.73     46.27 o 
   5   4   2        1.69       21.70     21.91 o 
   6   4   2      424.30      414.65    107.94 o 
   7   4   2      156.72      191.40     54.58 o 
   8   4   2     1116.94     1081.20     60.50 o 
   9   4   2      302.65      217.23     49.29 o 
  10   4   2     1948.75     1736.72    185.35 o 
  11   4   2        4.06       18.95     28.96 o 
  12   4   2       20.33       15.98     75.30 o 
 -13   5   2     1320.24      927.41    328.10 o 
 -12   5   2     1439.33     1640.80    239.16 o 
 -11   5   2      530.04      486.44     42.93 o 
 -10   5   2      128.20       93.95     36.97 o 
  -9   5   2     1568.88     1485.81    188.92 o 
  -8   5   2       60.96       41.09     28.50 o 
  -7   5   2      323.87      313.10     80.69 o 
  -6   5   2     1184.18     1262.53     80.06 o 
  -5   5   2     2895.34     3019.49    132.53 o 
  -4   5   2      892.26     1002.93     45.43 o 
  -3   5   2     3395.54     3469.59    111.55 o 
  -2   5   2      180.05      219.51     41.29 o 
  -1   5   2     2708.88     2324.91    170.36 o 
   0   5   2      675.88      607.28     46.65 o 
   1   5   2     4408.24     4576.41    184.88 o 
   2   5   2       81.33       82.34     19.00 o 
   3   5   2     8269.81     8879.52    421.86 o 
   4   5   2     5576.42     6331.57    289.29 o 
   5   5   2     2362.27     2375.19    131.86 o 
   6   5   2     3772.43     3693.66    196.69 o 
   7   5   2       48.25       46.48     43.94 o 
   8   5   2      203.10      143.47     52.99 o 
   9   5   2      699.69      561.53    143.46 o 
  10   5   2     2836.27     2709.11    196.45 o 
  11   5   2        1.77       -9.03     55.72 o 
 -13   6   2       36.55        9.78     73.92 o 
 -12   6   2      793.81      584.35    164.73 o 
 -11   6   2      123.42       79.32     49.34 o 
 -10   6   2     2254.11     2063.17    181.28 o 
  -9   6   2      263.08      207.99     64.00 o 
  -8   6   2     1000.62     1181.19     93.07 o 
  -7   6   2     5946.06     6473.83    343.02 o 
  -6   6   2       80.57       66.92     26.12 o 
  -5   6   2      702.95      720.68     52.77 o 
  -4   6   2    10612.42    10854.08    347.41 o 
  -3   6   2     9345.39     9425.16    215.77 o 
  -2   6   2     3295.81     2993.42    124.52 o 
  -1   6   2     6858.91     7452.75    368.27 o 
   0   6   2     3965.68     4278.11    314.34 o 
   1   6   2       26.31       11.25     57.87 o 
   2   6   2      228.12      276.91     20.29 o 
   3   6   2     4386.98     4552.85    245.96 o 
   4   6   2     6741.38     6790.53    368.55 o 
   5   6   2      252.26      339.84     73.82 o 
   6   6   2       29.17       15.92     30.28 o 
   7   6   2      131.97      107.06     42.59 o 
   8   6   2      446.33      522.51    103.69 o 
   9   6   2       44.87       48.25     29.32 o 
  10   6   2      285.34      166.41     56.52 o 
  11   6   2        2.09       16.00     47.15 o 
 -12   7   2      806.93      530.28    157.76 o 
 -11   7   2      354.32      249.02     66.68 o 
 -10   7   2      654.92      657.05     65.54 o 
  -9   7   2      439.68      358.91     97.68 o 
  -8   7   2       96.38       96.64     39.92 o 
  -7   7   2     1999.85     2400.12    187.25 o 
  -6   7   2      283.30      277.89     77.85 o 
  -5   7   2      255.11      244.38     79.04 o 
  -4   7   2       88.01      111.70     35.14 o 
  -3   7   2     4432.22     4613.85    236.59 o 
  -2   7   2      895.91      870.59     61.21 o 
  -1   7   2      595.65      583.43     52.32 o 
   0   7   2     1811.34     1756.88    162.39 o 
   1   7   2     3422.29     3730.11    280.45 o 
   2   7   2     2776.48     3119.15    349.79 o 
   3   7   2      286.06      284.80     33.65 o 
   4   7   2     1178.58     1245.26     42.56 o 
   5   7   2     1113.87     1295.94     70.15 o 
   6   7   2      168.03      229.94     62.85 o 
   7   7   2       36.69       25.87     32.39 o 
   8   7   2     1616.15     1866.33    175.93 o 
   9   7   2      734.02     1037.80    162.81 o 
  10   7   2       14.16       12.88     41.47 o 
 -11   8   2       19.22        6.79     50.58 o 
 -10   8   2      510.66      456.52    105.39 o 
  -9   8   2      433.65      355.89     86.00 o 
  -8   8   2      125.42       77.47     52.24 o 
  -7   8   2      347.56      415.53    107.25 o 
  -6   8   2      848.35      896.88     81.27 o 
  -5   8   2     8587.94    10116.21    653.32 o 
  -4   8   2     2104.19     2125.14    169.74 o 
  -3   8   2      499.73      427.18     42.20 o 
  -2   8   2      242.98      287.65     22.76 o 
  -1   8   2      394.12      511.71    156.24 o 
   0   8   2       69.49       64.65     49.93 o 
   1   8   2     1658.93     1847.05    204.29 o 
   2   8   2     3617.91     4204.00    259.26 o 
   3   8   2      188.83      238.43     74.75 o 
   4   8   2      115.95      123.60     27.03 o 
   5   8   2        8.59      -13.24     30.40 o 
   6   8   2      493.57      449.04     74.14 o 
   7   8   2        4.35       -3.75     58.46 o 
   8   8   2      992.52      955.81    562.42 o 
   9   8   2     1232.61     1411.59    179.00 o 
 -11   9   2      460.03      301.59     84.99 o 
 -10   9   2      445.39      394.73    136.72 o 
  -9   9   2      181.52      134.74     47.39 o 
  -8   9   2       30.55       29.61     35.73 o 
  -7   9   2      845.69      903.08     77.34 o 
  -6   9   2      811.50      754.29     89.70 o 
  -5   9   2      780.33     1114.28    106.81 o 
  -4   9   2      467.18      622.38     60.06 o 
  -3   9   2      803.02      788.54     80.89 o 
  -2   9   2     1811.76     1601.05    151.41 o 
  -1   9   2       81.83       16.86     76.62 o 
   0   9   2      548.91      546.31    177.89 o 
   1   9   2       12.23       58.58     51.22 o 
   2   9   2     3074.67     4009.83    253.91 o 
   3   9   2      155.38      103.48     64.26 o 
   4   9   2     1873.71     2093.62    189.60 o 
   5   9   2      252.84      175.52     90.20 o 
   6   9   2       53.78       42.05     65.62 o 
   7   9   2      510.31      420.29    148.72 o 
   8   9   2        6.00       86.73     70.19 o 
 -10  10   2       97.66       62.31     41.67 o 
  -9  10   2      332.67      249.85     86.92 o 
  -8  10   2      336.78      295.05     93.47 o 
  -7  10   2      857.88      757.74    206.53 o 
  -6  10   2      651.53      521.51    143.57 o 
  -5  10   2      446.83      424.87    113.12 o 
  -4  10   2     2235.50     2325.88    173.08 o 
  -3  10   2      621.22      539.82    141.36 o 
  -2  10   2      772.01      608.08    197.09 o 
  -1  10   2      150.46      105.63     81.10 o 
   0  10   2     1077.49     1094.72    315.32 o 
   1  10   2      117.82       70.12     52.15 o 
   2  10   2     2886.56     3225.03    278.06 o 
   3  10   2      596.60      678.28    200.37 o 
   4  10   2      568.83      690.35    205.53 o 
   5  10   2      281.19      294.22    122.00 o 
   6  10   2       53.29       30.26     95.64 o 
   7  10   2        1.46       11.28     87.07 o 
  -8  11   2      348.26      364.43    134.53 o 
  -7  11   2       12.38      -36.96     84.48 o 
  -6  11   2        2.87       31.85     49.46 o 
  -5  11   2      176.01      208.84    114.00 o 
  -4  11   2     4425.43     4879.62    533.93 o 
  -3  11   2      416.66      238.46    108.00 o 
  -2  11   2       24.54       64.59     43.58 o 
  -1  11   2        3.02       32.13     46.97 o 
   0  11   2        0.23       46.54     65.21 o 
   1  11   2       73.71       37.30     81.32 o 
   2  11   2     1105.05     1103.41    296.45 o 
   3  11   2     1093.92     1065.30    305.44 o 
   4  11   2       12.89       48.98     59.73 o 
   5  11   2      178.34      258.13    115.59 o 
  -6  12   2      161.01      103.92     53.44 o 
  -5  12   2       38.98       15.96     67.40 o 
  -4  12   2     1723.82     1807.49    338.65 o 
  -3  12   2      621.44      415.36    161.74 o 
  -2  12   2      154.12       80.56     72.15 o 
  -1  12   2        0.33       14.69     47.46 o 
   0  12   2       89.16       50.97     96.70 o 
   1  12   2      113.53       53.11     85.61 o 
   2  12   2      908.34      822.17    261.03 o 
   3  12   2      657.55      488.92    209.86 o 
  -1 -14   3        0.01       -4.15    106.08 o 
   0 -14   3       69.15       47.96     70.50 o 
   1 -14   3      112.18      142.63    100.78 o 
   2 -14   3      534.01      522.92    196.53 o 
   3 -14   3     1641.64     1274.73    439.43 o 
  -4 -13   3     1207.90     1076.94    139.70 o 
  -3 -13   3      649.80      530.52    183.19 o 
  -2 -13   3       15.51      -34.73    118.74 o 
  -1 -13   3      150.90       72.92     85.26 o 
   0 -13   3      137.73      142.78     76.07 o 
   1 -13   3       71.36      149.59     70.70 o 
   2 -13   3      368.30      294.55    105.84 o 
   3 -13   3     1105.37      989.73    332.55 o 
   4 -13   3      270.35      229.44    112.80 o 
   5 -13   3       63.61       79.91     62.27 o 
   6 -13   3       92.37       80.18     62.45 o 
  -6 -12   3     1420.79     1330.96    151.57 o 
  -5 -12   3      171.80      224.80    100.99 o 
  -4 -12   3      482.39      392.71    111.96 o 
  -3 -12   3      255.21      174.66    104.56 o 
  -2 -12   3      278.66      187.53     94.97 o 
  -1 -12   3       22.85       34.73     26.86 o 
   0 -12   3      160.99      173.88     54.98 o 
   1 -12   3      498.35      460.88    155.40 o 
   2 -12   3      535.19      531.09    124.88 o 
   3 -12   3      343.25      426.68     99.42 o 
   4 -12   3      602.99      504.93    122.41 o 
   5 -12   3     1523.57     1801.50    238.94 o 
   6 -12   3       44.00       50.20     52.77 o 
   7 -12   3      161.33      116.23     71.90 o 
   8 -12   3      190.16      135.42     68.31 o 
  -8 -11   3      123.42       95.03     58.56 o 
  -7 -11   3        5.69       -0.11     81.25 o 
  -6 -11   3      379.50      455.48    170.60 o 
  -5 -11   3     1371.93     1242.79     95.19 o 
  -4 -11   3      456.47      479.80    114.59 o 
  -3 -11   3     1572.40     1501.97    238.40 o 
  -2 -11   3       49.39       31.40     34.90 o 
  -1 -11   3       15.28       38.70     33.10 o 
   0 -11   3       55.19       81.94     42.33 o 
   1 -11   3      107.20      144.84     64.20 o 
   2 -11   3       27.15       17.23     33.20 o 
   3 -11   3     3080.62     3222.25    240.66 o 
   4 -11   3     1803.61     1867.33    128.46 o 
   5 -11   3      182.46      141.12     48.85 o 
   6 -11   3       80.41       79.49     42.63 o 
   7 -11   3        5.02       41.06     44.74 o 
   8 -11   3       97.06       86.79     60.59 o 
   9 -11   3       23.32       27.90     54.99 o 
  -9 -10   3     1329.89     1191.15    102.14 o 
  -8 -10   3      238.02      189.71     64.60 o 
  -7 -10   3      248.64      234.75     61.90 o 
  -6 -10   3      999.73      842.42    150.26 o 
  -5 -10   3       45.28       60.06     33.71 o 
  -4 -10   3     1188.23     1124.28     77.08 o 
  -3 -10   3     8515.60    10468.74    841.39 o 
  -2 -10   3     4273.69     4818.96    347.45 o 
  -1 -10   3      263.80      236.33     63.35 o 
   0 -10   3       87.50       44.61     54.76 o 
   1 -10   3     1805.29     1781.70    191.69 o 
   2 -10   3      922.81      824.49     59.50 o 
   3 -10   3     2472.57     2555.79    191.88 o 
   4 -10   3     1933.02     2148.39    203.72 o 
   5 -10   3       32.55       74.82     47.34 o 
   6 -10   3      978.27      974.85     88.58 o 
   7 -10   3      360.97      305.16     78.84 o 
   8 -10   3      640.06      626.92    145.86 o 
   9 -10   3        4.14       17.12     56.17 o 
  10 -10   3      173.30      127.98     80.98 o 
 -10  -9   3      576.36      604.41    203.67 o 
  -9  -9   3     1052.16      985.62     84.34 o 
  -8  -9   3      390.37      254.52     64.94 o 
  -7  -9   3       82.18       61.52     40.00 o 
  -6  -9   3        0.27       16.30     29.56 o 
  -5  -9   3     1940.90     1914.01    161.60 o 
  -4  -9   3       65.05       79.78     34.12 o 
  -3  -9   3     2524.83     2725.40    169.69 o 
  -2  -9   3      200.16      217.02     72.90 o 
  -1  -9   3     2535.00     2679.68    187.69 o 
   0  -9   3      145.81      134.67     50.24 o 
   1  -9   3     1801.70     1855.15    125.77 o 
   2  -9   3     8106.97     8883.78    374.33 o 
   3  -9   3       19.57       57.75     46.00 o 
   4  -9   3      225.04      206.72     74.60 o 
   5  -9   3     1910.25     1973.77    153.57 o 
   6  -9   3     7308.59     7876.88    400.18 o 
   7  -9   3     1098.86     1203.01     80.97 o 
   8  -9   3     1376.52     1421.27     90.81 o 
   9  -9   3     1181.07     1191.44    100.22 o 
  10  -9   3       17.49       17.60     35.31 o 
  11  -9   3      162.72      121.60     80.60 o 
 -11  -8   3      325.02      290.09    145.80 o 
 -10  -8   3      190.92      246.40     79.53 o 
  -9  -8   3      214.10      183.10     61.27 o 
  -8  -8   3      829.90      689.81     56.92 o 
  -7  -8   3      241.22      189.48     47.16 o 
  -6  -8   3     1280.18     1132.60    158.03 o 
  -5  -8   3     3555.78     3695.49    202.90 o 
  -4  -8   3     5700.38     6047.95    404.83 o 
  -3  -8   3      892.62      975.27     86.54 o 
  -2  -8   3      276.03      289.84     66.51 o 
  -1  -8   3     4872.82     5173.29    288.25 o 
   0  -8   3     4991.95     5051.68    225.00 o 
   1  -8   3     5214.29     5570.84    220.26 o 
   2  -8   3     6289.65     6466.59    298.03 o 
   3  -8   3       30.46       49.41     27.66 o 
   4  -8   3        8.67       35.18     26.54 o 
   5  -8   3      437.55      492.98    122.14 o 
   6  -8   3     2546.53     2468.45    182.71 o 
   7  -8   3      933.11      820.84    217.12 o 
   8  -8   3       83.68       87.46     39.41 o 
   9  -8   3      969.07      974.92    141.64 o 
  10  -8   3      419.90      415.01    126.55 o 
  11  -8   3      629.51      505.10    157.67 o 
 -12  -7   3       20.94       16.48     69.10 o 
 -11  -7   3      497.68      601.60    170.69 o 
 -10  -7   3      128.88       93.97     54.68 o 
  -9  -7   3      829.68      730.92     92.47 o 
  -8  -7   3       19.51       -9.30     36.13 o 
  -7  -7   3       97.71      131.34     57.76 o 
  -6  -7   3       43.93       46.34     37.15 o 
  -5  -7   3      393.07      417.52     99.03 o 
  -4  -7   3     2572.41     2734.36    179.63 o 
  -3  -7   3     1278.58     1173.72     81.03 o 
  -2  -7   3     2626.81     2677.75    155.60 o 
  -1  -7   3      181.50      100.87     29.48 o 
   0  -7   3     1288.79     1247.24     77.01 o 
   1  -7   3       79.28       46.87     27.99 o 
   2  -7   3     5424.08     5579.93    200.60 o 
   3  -7   3      247.68      305.17     84.57 o 
   4  -7   3     9544.42     9523.99    361.51 o 
   5  -7   3      654.45      657.88    165.84 o 
   6  -7   3        9.37        8.00     53.86 o 
   7  -7   3      213.86      225.45     61.43 o 
   8  -7   3      377.89      361.72     83.00 o 
   9  -7   3       14.19       -8.69     52.65 o 
  10  -7   3     1187.52     1174.89    100.65 o 
  11  -7   3     1802.52     1933.82    222.13 o 
  12  -7   3      174.04      191.99    106.68 o 
 -12  -6   3        2.98      -13.90     84.02 o 
 -11  -6   3      516.03      538.32    159.57 o 
 -10  -6   3       60.94       39.42     28.44 o 
  -9  -6   3     1458.48     1390.99    123.39 o 
  -8  -6   3       27.90       -6.95     38.77 o 
  -7  -6   3      158.14      170.93     42.99 o 
  -6  -6   3        5.35      -13.62     28.91 o 
  -5  -6   3     1411.26     1477.24     92.29 o 
  -4  -6   3     1761.89     1578.87     93.68 o 
  -3  -6   3     1055.92     1128.79     48.70 o 
  -2  -6   3    11639.93    11437.36    495.91 o 
  -1  -6   3     5436.55     5445.95    176.63 o 
   0  -6   3      276.05      255.30     62.32 o 
   1  -6   3       71.84       98.73     28.86 o 
   2  -6   3     1631.24     1563.84     70.61 o 
   3  -6   3     1532.41     1460.88    100.25 o 
   4  -6   3     4285.23     4569.83    192.69 o 
   5  -6   3     3445.23     3521.38    220.43 o 
   6  -6   3       20.17       63.03     43.78 o 
   7  -6   3      133.70      138.91     50.52 o 
   8  -6   3      746.63      741.46    153.86 o 
   9  -6   3      151.27      140.66     57.14 o 
  10  -6   3        8.25        9.22     47.78 o 
  11  -6   3     1120.67     1050.57    264.40 o 
  12  -6   3      731.63      568.39    167.39 o 
 -13  -5   3        5.25      -34.95    153.11 o 
 -12  -5   3      649.39      490.24    177.82 o 
 -11  -5   3     2827.36     2892.89    287.24 o 
 -10  -5   3      655.58      645.87     57.32 o 
  -9  -5   3      131.59      139.72     56.60 o 
  -8  -5   3      663.61      669.46     32.82 o 
  -7  -5   3     4085.70     4371.78    169.13 o 
  -6  -5   3      729.74      730.60     30.54 o 
  -5  -5   3    10903.25    10649.99    247.83 o 
  -4  -5   3     6125.49     5780.96    145.45 o 
  -3  -5   3     2266.00     2453.22    128.19 o 
  -2  -5   3     1389.44     1340.75     52.06 o 
  -1  -5   3      145.74      103.57     21.32 o 
   0  -5   3     6083.81     5607.04    112.59 o 
   1  -5   3      982.63      944.15     45.10 o 
   2  -5   3     2101.44     1860.57     91.34 o 
   3  -5   3     5520.37     5676.21    183.48 o 
   4  -5   3     3480.54     3945.30    151.44 o 
   5  -5   3     1835.31     1857.70     86.83 o 
   6  -5   3      811.93      785.84     67.44 o 
   7  -5   3      523.48      550.33    139.24 o 
   8  -5   3     1819.04     1948.21    177.33 o 
   9  -5   3     1529.54     1467.65    121.76 o 
  10  -5   3        0.06       54.52     28.42 o 
  11  -5   3     2444.55     2382.49    176.21 o 
  12  -5   3      994.10      846.05    282.42 o 
 -13  -4   3      108.72       79.21     68.76 o 
 -12  -4   3       97.19       26.18    108.15 o 
 -11  -4   3     3853.72     3931.79    400.29 o 
 -10  -4   3     3715.51     3759.51    191.34 o 
  -9  -4   3       10.41       25.89     17.55 o 
  -8  -4   3      222.53      180.09     52.52 o 
  -7  -4   3     1798.46     1750.84    105.35 o 
  -6  -4   3      859.15      749.95     34.33 o 
  -5  -4   3       26.31       72.93     26.61 o 
  -4  -4   3    11750.62    10646.21    221.51 o 
  -3  -4   3     2551.25     2547.51     91.46 o 
  -2  -4   3    17580.11    17913.84    446.73 o 
  -1  -4   3     5702.91     5292.67    112.05 o 
   0  -4   3     1349.49     1420.98     43.50 o 
   1  -4   3     1384.99     1368.54     42.38 o 
   2  -4   3       63.48       85.60     21.96 o 
   3  -4   3       56.65       68.74     20.01 o 
   4  -4   3     3805.96     3773.78    112.13 o 
   5  -4   3    14340.24    14665.72    602.25 o 
   6  -4   3     4989.70     5205.53    155.54 o 
   7  -4   3      435.97      529.30    123.86 o 
   8  -4   3       27.81       20.31     32.05 o 
   9  -4   3       12.84      -12.62     44.54 o 
  10  -4   3      133.63      154.65     54.21 o 
  11  -4   3     1313.96     1167.39    157.26 o 
  12  -4   3      448.60      392.20    136.71 o 
  13  -4   3      243.96      175.41     92.73 o 
 -13  -3   3      153.09       95.46     91.98 o 
 -12  -3   3       56.32       48.46     88.05 o 
 -11  -3   3      251.15      343.66     88.27 o 
 -10  -3   3     1087.74     1086.23     86.23 o 
  -9  -3   3      342.79      413.71     23.87 o 
  -8  -3   3     1675.74     1746.27    104.76 o 
  -7  -3   3      276.63      274.33     12.84 o 
  -6  -3   3      897.18      840.51     34.03 o 
  -5  -3   3     2427.97     2280.10     78.81 o 
  -4  -3   3     5053.82     4927.78    140.26 o 
  -3  -3   3    12042.51    11567.88    227.22 o 
  -1  -3   3    31965.60    35103.73    336.09 o 
   0  -3   3     2919.28     2693.05     50.07 o 
   1  -3   3     9106.88     8955.27    171.92 o 
   2  -3   3     1523.40     1593.78     45.62 o 
   3  -3   3       35.68       18.53     16.03 o 
   4  -3   3     3120.00     3165.44     94.88 o 
   5  -3   3    37136.04    43545.36    393.05 o 
   6  -3   3     2829.92     3260.49    159.46 o 
   7  -3   3       21.56       43.53     43.10 o 
   8  -3   3     1493.09     1528.00    111.35 o 
   9  -3   3      180.87      196.94     54.37 o 
  10  -3   3      310.00      312.92     80.32 o 
  11  -3   3      153.88      156.06     62.14 o 
  12  -3   3      204.41      154.06     82.34 o 
  13  -3   3      257.16      133.99    103.47 o 
 -14  -2   3        6.06        4.04     62.21 o 
 -13  -2   3       48.05       72.03    115.23 o 
 -12  -2   3     1167.01     1110.68    291.57 o 
 -11  -2   3       24.94       28.36     45.15 o 
 -10  -2   3     1351.47     1207.55     82.70 o 
  -9  -2   3     6196.20     6512.68    346.32 o 
  -8  -2   3     5199.24     5370.84    266.22 o 
  -7  -2   3     3240.73     3413.47    147.41 o 
  -6  -2   3     4544.08     4198.58    132.57 o 
  -5  -2   3     1528.57     1362.44     52.50 o 
  -4  -2   3      763.04      844.56     15.95 o 
  -3  -2   3     2270.32     2431.69     78.13 o 
  -2  -2   3    43039.98    49381.89    706.85 o 
   0  -2   3      169.87      182.41     20.24 o 
   1  -2   3      268.81      294.36     14.07 o 
   2  -2   3        8.73       18.12      9.71 o 
   3  -2   3     1868.45     1826.32     56.05 o 
   4  -2   3       20.38       18.14     14.62 o 
   5  -2   3     8964.27     9128.77    374.72 o 
   6  -2   3      240.33      207.22     62.76 o 
   7  -2   3     2333.58     2484.70    128.36 o 
   8  -2   3     1115.73     1011.66     65.18 o 
   9  -2   3      331.22      370.17     73.05 o 
  10  -2   3     1646.28     1660.14     76.79 o 
  11  -2   3     1472.50     1490.59    188.63 o 
  12  -2   3       16.33      105.59     50.41 o 
  13  -2   3      968.59      888.17    277.77 o 
 -14  -1   3       92.15       70.40     60.03 o 
 -13  -1   3      217.08      157.55    100.77 o 
 -12  -1   3      577.35      563.84    148.96 o 
 -11  -1   3      204.06      206.81     66.39 o 
 -10  -1   3      273.92      308.01    101.64 o 
  -9  -1   3       11.96       33.70     84.32 o 
  -8  -1   3     5121.80     5754.59    284.76 o 
  -7  -1   3      159.75      168.95     45.10 o 
  -6  -1   3       76.90       63.08     53.32 o 
  -5  -1   3      249.24      254.82     64.34 o 
  -4  -1   3     2602.74     2538.85     70.70 o 
  -3  -1   3     6991.92     6226.46    128.91 o 
  -2  -1   3      822.85      844.14     18.52 o 
  -1  -1   3     6558.20     6048.24     94.92 o 
   0  -1   3     1435.38     1356.22     36.37 o 
   1  -1   3     4373.14     4261.97     86.57 o 
   2  -1   3     4944.26     4823.93     80.14 o 
   3  -1   3    10752.39    10049.72    103.07 o 
   4  -1   3    16735.30    16978.99    378.05 o 
   5  -1   3     1345.46     1455.49     63.27 o 
   6  -1   3       19.67       51.07     21.27 o 
   7  -1   3    13235.30    12672.11    395.14 o 
   8  -1   3     2504.81     2598.87    164.86 o 
   9  -1   3     1860.72     1679.61    163.17 o 
  10  -1   3     3709.66     3645.58    270.77 o 
  11  -1   3      533.35      451.28     98.61 o 
  12  -1   3        0.38       43.03     69.21 o 
  13  -1   3       68.97       46.93     88.40 o 
 -14   0   3      522.57      455.23    166.74 o 
 -13   0   3       12.85      -39.12    106.68 o 
 -12   0   3       75.10       41.90     52.85 o 
 -11   0   3     1111.90     1000.18    258.22 o 
 -10   0   3      776.78      738.96    203.92 o 
  -9   0   3       71.46       68.49     28.68 o 
  -8   0   3     7052.63     7682.03    372.27 o 
  -7   0   3       34.85       72.46     48.34 o 
  -6   0   3      366.82      310.54    140.57 o 
  -5   0   3     2771.54     2878.50     82.14 o 
  -4   0   3       11.49       28.37      9.87 o 
  -3   0   3     6219.45     5784.03    164.65 o 
  -2   0   3     2243.63     2290.78     77.49 o 
  -1   0   3     8651.95     8596.89    127.26 o 
   0   0   3       85.72      105.12      7.54 o 
   1   0   3     2880.14     2632.21     75.89 o 
   2   0   3      248.99      244.40     14.99 o 
   3   0   3     2644.63     2612.67     44.08 o 
   4   0   3     3505.95     3365.24     76.18 o 
   5   0   3     1586.82     1719.86     70.34 o 
   6   0   3     1966.91     2026.58    107.65 o 
   7   0   3      165.76      155.01     35.25 o 
   8   0   3      525.70      503.96    119.12 o 
   9   0   3      121.34      153.11     49.07 o 
  10   0   3      332.59      370.02     87.69 o 
  11   0   3      836.55      773.65    157.50 o 
  12   0   3       91.57      101.94     72.64 o 
  13   0   3      100.31       44.67    101.96 o 
 -14   1   3     1057.90      942.26    329.23 o 
 -13   1   3      213.10      144.43     87.83 o 
 -12   1   3     3798.91     3862.62    348.89 o 
 -11   1   3     3648.19     3773.40    239.59 o 
 -10   1   3       71.91      101.19     43.65 o 
  -9   1   3      585.38      618.36    195.24 o 
  -8   1   3     5103.75     5191.02    218.20 o 
  -7   1   3     8117.09     7922.00    332.70 o 
  -6   1   3        5.95        5.04     12.92 o 
  -5   1   3      900.01      875.66     33.76 o 
  -4   1   3      163.13      172.35     11.16 o 
  -3   1   3    14616.52    13473.13    153.27 o 
  -2   1   3      314.57      312.75     15.01 o 
  -1   1   3     9190.74     9010.20     80.03 o 
   0   1   3     3404.89     3110.57     53.72 o 
   1   1   3     1256.15     1184.27     34.00 o 
   2   1   3        6.42       11.27     11.88 o 
   3   1   3     3530.69     3409.14     76.31 o 
   4   1   3     7917.76     7488.42    190.05 o 
   5   1   3      574.52      612.51     31.60 o 
   6   1   3     4263.71     4615.35    166.60 o 
   7   1   3       33.29       47.96     33.43 o 
   8   1   3      920.52      959.68     76.66 o 
   9   1   3       10.34        0.37     41.18 o 
  10   1   3       28.60       14.58     29.82 o 
  11   1   3        6.33        0.23     28.93 o 
  12   1   3      769.49      659.03    185.61 o 
 -14   2   3      732.14      653.27    195.99 o 
 -13   2   3      100.44      106.20     69.30 o 
 -12   2   3       20.62      -11.90     90.45 o 
 -11   2   3     1273.00     1216.83    130.71 o 
 -10   2   3      716.94      675.72     93.77 o 
  -9   2   3     2386.34     2244.98    117.52 o 
  -8   2   3      871.19      824.82     44.15 o 
  -7   2   3     1404.05     1481.57     72.33 o 
  -6   2   3       86.68       92.42     22.22 o 
  -5   2   3     1753.99     2012.02     54.58 o 
  -4   2   3      325.01      296.15     13.38 o 
  -3   2   3    16365.02    15026.85    366.98 o 
  -2   2   3     8682.75     7939.78    293.91 o 
  -1   2   3       34.65       66.11     14.58 o 
   0   2   3     4736.47     4321.21     70.35 o 
   1   2   3     8847.55     7923.47    166.44 o 
   2   2   3     2295.15     2421.85     58.92 o 
   3   2   3     1051.23     1044.83     40.14 o 
   4   2   3    26298.42    27300.39    168.63 o 
   5   2   3     1758.45     1837.24     99.27 o 
   6   2   3     1182.90     1205.79     78.57 o 
   7   2   3       15.94       28.53     35.84 o 
   8   2   3      204.99      180.46     52.35 o 
   9   2   3      559.25      485.23    107.19 o 
  10   2   3       10.83       11.39     38.74 o 
  11   2   3      162.72      158.96     48.23 o 
  12   2   3       54.57       66.80     43.05 o 
 -14   3   3      242.33      184.99     78.45 o 
 -13   3   3       76.40      108.70     56.19 o 
 -12   3   3      271.44      285.18    123.59 o 
 -11   3   3       34.01       31.67     26.39 o 
 -10   3   3     2760.17     2622.18    185.85 o 
  -9   3   3     9786.66     9437.70    510.16 o 
  -8   3   3       55.23       47.32     23.24 o 
  -7   3   3      170.59      154.21     34.81 o 
  -6   3   3     6195.40     6029.10    232.92 o 
  -5   3   3     6263.31     6354.06    145.37 o 
  -4   3   3     3971.03     3971.74     87.51 o 
  -3   3   3    16287.06    15716.83    354.04 o 
  -2   3   3    20459.66    20359.42    488.16 o 
  -1   3   3        2.15       12.38      7.02 o 
   0   3   3      935.16      976.68     35.16 o 
   1   3   3       53.54       86.51     19.96 o 
   2   3   3     1174.67     1161.74     61.69 o 
   3   3   3     1818.98     1910.01     85.53 o 
   4   3   3     2627.96     2549.08    133.37 o 
   5   3   3      794.49      759.14     33.19 o 
   6   3   3     2664.54     2739.22    215.99 o 
   7   3   3      516.92      612.95    127.14 o 
   8   3   3      708.97      749.00    102.88 o 
   9   3   3      307.03      280.72     59.98 o 
  10   3   3      138.69      117.24     46.59 o 
  11   3   3      146.07      146.78     63.30 o 
  12   3   3      374.97      281.52    100.52 o 
 -13   4   3       26.68       46.49     48.48 o 
 -12   4   3      795.36      629.94    260.14 o 
 -11   4   3        4.67      -15.15     42.56 o 
 -10   4   3       15.37       17.01     18.54 o 
  -9   4   3     9697.27     9360.68    571.23 o 
  -8   4   3     1700.82     1653.09    156.88 o 
  -7   4   3      601.36      652.48     36.78 o 
  -6   4   3      266.60      269.80     60.15 o 
  -5   4   3       52.45       45.41     15.90 o 
  -4   4   3      493.41      543.84     23.13 o 
  -3   4   3      563.08      585.75     18.54 o 
  -2   4   3     5193.49     5090.40     92.95 o 
  -1   4   3     3374.34     3306.76    154.12 o 
   0   4   3    11339.21    10446.58    566.12 o 
   1   4   3     1413.67     1269.14     58.78 o 
   2   4   3      556.95      522.92     24.03 o 
   3   4   3     3723.69     3949.24    279.43 o 
   4   4   3      143.45      181.69     39.32 o 
   5   4   3     1379.71     1350.25     64.75 o 
   6   4   3    11322.45    11553.80    487.06 o 
   7   4   3     8525.78     8808.36    649.99 o 
   8   4   3     2107.99     2023.48    191.15 o 
   9   4   3      671.74      492.42    110.39 o 
  10   4   3      122.68      111.95     51.20 o 
  11   4   3      315.35      175.64     66.09 o 
 -13   5   3       65.75       29.69     72.77 o 
 -12   5   3      107.44       75.93     61.67 o 
 -11   5   3      801.09      643.59    206.78 o 
 -10   5   3      112.77       61.76     39.61 o 
  -9   5   3       56.74       14.30     35.46 o 
  -8   5   3      253.88      239.69     61.90 o 
  -7   5   3     6534.39     6315.25    572.19 o 
  -6   5   3      530.56      502.55     66.78 o 
  -5   5   3      594.77      598.64     31.04 o 
  -4   5   3     3760.30     3760.75    139.33 o 
  -3   5   3      333.03      325.57     26.61 o 
  -2   5   3     3900.08     4202.58    131.49 o 
  -1   5   3     6573.04     6551.79    456.36 o 
   0   5   3    12858.94    12626.62   1068.38 o 
   1   5   3       20.92       27.15     35.92 o 
   2   5   3      906.16      975.75     33.98 o 
   3   5   3     1627.14     1814.85    122.31 o 
   4   5   3       99.67       80.22     31.57 o 
   5   5   3      779.32      676.36     78.63 o 
   6   5   3      926.70      802.71    100.45 o 
   7   5   3     2247.11     2257.48    159.97 o 
   8   5   3       98.92       97.71     32.27 o 
   9   5   3      706.12      608.12    176.15 o 
  10   5   3       41.42       77.48     40.48 o 
  11   5   3       50.61       14.52     61.99 o 
 -13   6   3        8.70       45.69     52.04 o 
 -12   6   3      746.60      527.85    198.12 o 
 -11   6   3       78.64       29.72     62.71 o 
 -10   6   3        2.69       20.68     34.74 o 
  -9   6   3     4605.95     4242.63    595.31 o 
  -8   6   3     6391.18     5870.43    692.99 o 
  -7   6   3      788.10      889.26     50.28 o 
  -6   6   3      326.66      369.12     86.55 o 
  -5   6   3     1415.96     1500.02     86.58 o 
  -4   6   3      108.00      118.39     30.32 o 
  -3   6   3       19.65        4.38     19.18 o 
  -2   6   3     3555.58     3440.43    195.17 o 
  -1   6   3      582.89      495.22    156.80 o 
   0   6   3      407.31      423.48    116.06 o 
   1   6   3     1355.64     1475.36    116.73 o 
   2   6   3     1837.45     1842.58    248.74 o 
   3   6   3      119.04      164.26     29.34 o 
   4   6   3      940.87     1166.57     73.37 o 
   5   6   3     3185.67     3585.54    224.31 o 
   6   6   3     2536.04     2445.68    183.59 o 
   7   6   3       23.29      -10.33     34.67 o 
   8   6   3      490.98      430.76    113.12 o 
   9   6   3      109.64       98.13     41.10 o 
  10   6   3        8.39        2.49     38.14 o 
 -12   7   3      424.78      277.13    141.76 o 
 -11   7   3        0.82       32.00     44.08 o 
 -10   7   3      703.39      693.73     73.59 o 
  -9   7   3      636.18      665.62     73.95 o 
  -8   7   3      866.39      848.04     62.66 o 
  -7   7   3        8.25       26.01     39.07 o 
  -6   7   3     1760.34     1873.44    169.16 o 
  -5   7   3      111.83      141.90     59.10 o 
  -4   7   3     1039.62     1085.70     80.03 o 
  -3   7   3     1389.24     1436.80     79.21 o 
  -2   7   3     2360.92     2345.13    161.63 o 
  -1   7   3      501.15      584.29    180.83 o 
   0   7   3     5413.91     5833.56    428.74 o 
   1   7   3      660.45      690.43    224.82 o 
   2   7   3      550.90      540.57    143.61 o 
   3   7   3      870.65      918.19    110.28 o 
   4   7   3      200.97      172.43     49.36 o 
   5   7   3      820.41      995.31     86.55 o 
   6   7   3      123.12       75.53     39.32 o 
   7   7   3     2745.39     2839.26    219.69 o 
   8   7   3       85.46      -25.24     80.67 o 
   9   7   3       93.90        4.86     75.66 o 
 -11   8   3      336.98      215.88     99.78 o 
 -10   8   3     1800.64     2131.86    420.22 o 
  -9   8   3      154.50      124.15     54.30 o 
  -8   8   3      151.64      137.79     44.75 o 
  -7   8   3      229.38      245.13     58.73 o 
  -6   8   3     5976.13     6674.50    422.04 o 
  -5   8   3      167.99      149.76     59.92 o 
  -4   8   3     2209.82     2049.50    162.70 o 
  -3   8   3     6282.20     6581.63    404.25 o 
  -2   8   3      305.68      451.92    136.27 o 
  -1   8   3      731.59      881.64    115.16 o 
   0   8   3     3628.13     3794.15    218.94 o 
   1   8   3     2189.17     2146.76    231.90 o 
   2   8   3       29.16       -4.90     73.16 o 
   3   8   3      124.14      209.55     80.01 o 
   4   8   3       44.44       46.83     51.33 o 
   5   8   3      980.35     1208.85    163.37 o 
   6   8   3      436.47      536.60    164.65 o 
   7   8   3     1497.57     1116.51    436.22 o 
   8   8   3      198.99      226.32    113.50 o 
 -10   9   3      848.52      786.86     82.58 o 
  -9   9   3      132.19      127.70     44.78 o 
  -8   9   3      485.10      471.16    133.55 o 
  -7   9   3      154.63      147.29     51.99 o 
  -6   9   3     1098.12     1281.42     91.67 o 
  -5   9   3      732.72      735.80     59.99 o 
  -4   9   3        1.23       32.07     29.76 o 
  -3   9   3      542.49      614.87     64.46 o 
  -2   9   3      195.99      218.30     82.01 o 
  -1   9   3     4144.74     4712.30    328.44 o 
   0   9   3      102.72       36.56     76.83 o 
   1   9   3     1222.36     1151.96    126.04 o 
   2   9   3      118.27      119.80     80.31 o 
   3   9   3       68.25       46.06     42.35 o 
   4   9   3      338.09      424.82    117.33 o 
   5   9   3     2039.27     2571.55    247.01 o 
   6   9   3      837.90      871.92    324.60 o 
   7   9   3      302.98      276.63    115.97 o 
  -9  10   3       10.03       15.75     39.78 o 
  -8  10   3     1247.23     1540.20    163.88 o 
  -7  10   3     1141.79     1343.07    127.92 o 
  -6  10   3       24.18       19.32     29.04 o 
  -5  10   3      208.98       76.55     61.85 o 
  -4  10   3     1980.94     2282.24    233.44 o 
  -3  10   3      401.21      317.58    113.13 o 
  -2  10   3      419.18      479.50    165.41 o 
  -1  10   3     2733.19     3095.05    322.25 o 
   0  10   3     1232.40     1375.76    117.80 o 
   1  10   3      793.38      731.32    223.92 o 
   2  10   3      381.84      415.39    148.32 o 
   3  10   3      107.80      108.35     80.59 o 
   4  10   3        1.56        0.28     79.68 o 
   5  10   3     1527.34     1652.97    190.01 o 
   6  10   3      984.76      867.43    323.55 o 
  -8  11   3      755.55      777.07    378.69 o 
  -7  11   3      104.80      124.85     78.34 o 
  -6  11   3      354.23      176.55     92.90 o 
  -5  11   3        3.94       44.05     64.84 o 
  -4  11   3       69.04      117.98     61.09 o 
  -3  11   3      253.20      174.89    113.14 o 
  -2  11   3       81.66       64.45     57.81 o 
  -1  11   3     1379.79     1608.95    161.14 o 
   0  11   3      366.75      333.20    115.53 o 
   1  11   3     1236.95     1225.62    424.40 o 
   2  11   3      476.54      496.14    147.24 o 
   3  11   3        3.35       50.95     65.21 o 
   4  11   3       24.09       88.84     73.44 o 
  -5  12   3      224.31      100.87     67.70 o 
  -4  12   3      137.67      116.06     55.03 o 
  -3  12   3       18.67       59.08     67.84 o 
  -2  12   3      458.41      314.16    109.35 o 
  -1  12   3      763.53      577.42    187.53 o 
   0  12   3      361.05      298.37    105.64 o 
   1  12   3      598.00      672.11    238.96 o 
   2  12   3     1410.64     1618.43    183.42 o 
  -2 -14   4      251.49      255.34    108.90 o 
  -1 -14   4      861.31      699.20    206.94 o 
   0 -14   4        3.83      -67.08    110.53 o 
   1 -14   4      976.37      769.04    283.01 o 
   2 -14   4      664.02      591.64    168.96 o 
   3 -14   4       17.28       -3.83    102.61 o 
  -5 -13   4      214.52      176.52     82.41 o 
  -4 -13   4      409.86      464.63    123.24 o 
  -3 -13   4      123.34      146.22     77.10 o 
  -2 -13   4      930.50      880.69    311.22 o 
  -1 -13   4      756.89      564.11    194.77 o 
   0 -13   4      319.49      211.57    141.58 o 
   1 -13   4      441.65      436.24    135.77 o 
   2 -13   4      377.26      346.06     94.53 o 
   3 -13   4       10.67       25.40     45.80 o 
   4 -13   4       92.85       74.90     70.07 o 
   5 -13   4       92.25       74.56     49.47 o 
   6 -13   4     1414.94     1632.01    243.18 o 
  -7 -12   4     1445.55      942.35    361.72 o 
  -6 -12   4      535.05      336.68    146.70 o 
  -5 -12   4      216.29      176.15     91.09 o 
  -4 -12   4       70.05       34.21     56.97 o 
  -3 -12   4       23.60       44.35     42.20 o 
  -2 -12   4      104.85       90.87     55.41 o 
  -1 -12   4     1007.43     1176.07     90.31 o 
   0 -12   4     3167.74     3422.08    280.31 o 
   1 -12   4     1034.34     1176.47    184.50 o 
   2 -12   4      576.20      486.81    126.94 o 
   3 -12   4      247.42      210.21     63.75 o 
   4 -12   4      109.60       89.46     54.18 o 
   5 -12   4      385.20      338.60    130.57 o 
   6 -12   4     3519.96     3646.22    269.40 o 
   7 -12   4     1737.61     1802.88    145.56 o 
   8 -12   4      126.18      102.15     68.15 o 
  -8 -11   4      217.53      172.66     53.91 o 
  -7 -11   4      727.05      663.70    180.37 o 
  -6 -11   4     2426.88     2303.88    171.89 o 
  -5 -11   4      115.26       74.52     47.77 o 
  -4 -11   4      163.70      145.14     68.42 o 
  -3 -11   4       76.92       53.40     39.46 o 
  -2 -11   4        0.04       47.41     44.92 o 
  -1 -11   4      639.04      728.35     81.70 o 
   0 -11   4     6637.24     6853.07    385.66 o 
   1 -11   4     1403.92     1500.71    160.27 o 
   2 -11   4      702.65      694.53     64.30 o 
   3 -11   4      381.01      323.96     95.94 o 
   4 -11   4        5.05      -33.98     63.10 o 
   5 -11   4       14.74       46.18     51.49 o 
   6 -11   4      384.11      423.21    120.41 o 
   7 -11   4      585.06      504.29    113.00 o 
   8 -11   4        2.88       28.76     46.28 o 
   9 -11   4      893.71      711.55    261.15 o 
  -9 -10   4      172.83      125.14     54.90 o 
  -8 -10   4        8.85      -19.69     31.54 o 
  -7 -10   4      608.41      520.38     67.04 o 
  -6 -10   4     2282.83     1879.68    205.67 o 
  -5 -10   4      393.68      499.93    104.92 o 
  -4 -10   4      369.85      368.25    102.34 o 
  -3 -10   4        5.75       14.39     51.91 o 
  -2 -10   4     2791.71     2902.39    327.44 o 
  -1 -10   4      654.48      796.77    195.66 o 
   0 -10   4     1846.78     1889.86    152.35 o 
   1 -10   4       17.69       27.89     50.85 o 
   2 -10   4     1283.62     1353.50     82.07 o 
   3 -10   4     2570.49     2734.91    206.19 o 
   4 -10   4      516.54      611.44    145.49 o 
   5 -10   4     1453.92     1576.97     87.67 o 
   6 -10   4      555.79      493.81    125.04 o 
   7 -10   4      110.05      100.49     47.54 o 
   8 -10   4     1304.97     1354.03    112.75 o 
   9 -10   4     2781.01     2804.91    242.73 o 
  10 -10   4     1200.14     1157.20    150.99 o 
 -10  -9   4        0.61       51.22     51.79 o 
  -9  -9   4      258.85      235.73     75.37 o 
  -8  -9   4      574.11      528.70    118.30 o 
  -7  -9   4      310.49      288.51     61.18 o 
  -6  -9   4      634.07      667.09    175.07 o 
  -5  -9   4      450.08      366.68     94.66 o 
  -4  -9   4     1861.85     1783.08    156.78 o 
  -3  -9   4        2.11       27.94     32.91 o 
  -2  -9   4      139.67      148.52     43.42 o 
  -1  -9   4        5.13       10.01     56.82 o 
   0  -9   4      422.01      442.78    119.48 o 
   1  -9   4     1446.32     1401.16     87.23 o 
   2  -9   4      848.94     1051.90    101.53 o 
   3  -9   4      578.73      521.24     61.49 o 
   4  -9   4      132.38      185.01     58.44 o 
   5  -9   4      709.30      725.12    152.29 o 
   6  -9   4       71.18       98.87     54.50 o 
   7  -9   4      613.70      639.89    156.37 o 
   8  -9   4        2.46       43.47     36.51 o 
   9  -9   4     1071.30      817.24    263.50 o 
  10  -9   4      188.16      170.48     63.17 o 
 -11  -8   4      527.47      524.63    169.78 o 
 -10  -8   4      330.51      391.17    123.13 o 
  -9  -8   4      281.47      266.98     68.39 o 
  -8  -8   4        0.34       15.82     18.13 o 
  -7  -8   4     1731.05     1778.58    153.98 o 
  -6  -8   4     5454.53     5887.26    356.38 o 
  -5  -8   4     3269.62     3342.27    160.17 o 
  -4  -8   4        9.38        3.65     32.86 o 
  -3  -8   4      230.42      232.56     56.44 o 
  -2  -8   4        2.70       26.80     29.68 o 
  -1  -8   4       95.28       59.77     52.14 o 
   0  -8   4     3481.01     3696.01    226.37 o 
   1  -8   4     5192.23     5449.52    227.07 o 
   2  -8   4      317.78      344.56     84.39 o 
   3  -8   4      423.11      259.81     77.23 o 
   4  -8   4      220.96      249.24     69.81 o 
   5  -8   4      149.91      176.77     55.70 o 
   6  -8   4      408.79      366.00    112.69 o 
   7  -8   4      481.90      487.12    103.70 o 
   8  -8   4      372.83      323.19    114.38 o 
   9  -8   4      810.70      697.57    185.99 o 
  10  -8   4      205.99      134.86     60.33 o 
  11  -8   4       61.22       54.87     46.76 o 
 -12  -7   4      530.66      474.13    172.15 o 
 -11  -7   4      177.41      127.31     77.40 o 
 -10  -7   4     1164.53     1169.05    287.20 o 
  -9  -7   4       63.80       47.69     30.23 o 
  -8  -7   4     1160.59     1045.11    126.93 o 
  -7  -7   4       51.14       57.00     32.11 o 
  -6  -7   4     3484.88     3552.32    182.89 o 
  -5  -7   4        4.39       -0.88     34.19 o 
  -4  -7   4     2923.58     3104.33    191.12 o 
  -3  -7   4     1379.93     1599.95     97.54 o 
  -2  -7   4     3366.68     3625.10    173.03 o 
  -1  -7   4     4776.25     4800.55    166.18 o 
   0  -7   4     3746.45     3835.47    141.39 o 
   1  -7   4      109.55      136.53     43.86 o 
   2  -7   4      857.53      761.13     72.76 o 
   3  -7   4     8276.70     7969.92    387.55 o 
   4  -7   4     2555.34     2569.84    170.95 o 
   5  -7   4     4368.46     4537.47    209.76 o 
   6  -7   4     1574.13     1498.09     77.99 o 
   7  -7   4      974.31      857.06     93.76 o 
   8  -7   4        8.41       37.80     32.99 o 
   9  -7   4      534.95      518.96    121.92 o 
  10  -7   4      633.42      644.23    154.28 o 
  11  -7   4      439.81      341.56     84.34 o 
 -12  -6   4      287.54      289.18    140.91 o 
 -11  -6   4      553.81      482.73    224.62 o 
 -10  -6   4     1250.60     1322.03     55.32 o 
  -9  -6   4     1894.93     1951.26    185.30 o 
  -8  -6   4     4210.42     4458.99    198.29 o 
  -7  -6   4     4083.43     4151.46    180.56 o 
  -6  -6   4       17.05       19.65     22.62 o 
  -5  -6   4      431.71      389.09     43.41 o 
  -4  -6   4     4944.84     5304.64    326.04 o 
  -3  -6   4     8801.34     8544.58    212.36 o 
  -2  -6   4     7638.70     7033.35    207.80 o 
  -1  -6   4    18944.28    18050.42    504.93 o 
   0  -6   4     3746.07     3738.96    109.83 o 
   1  -6   4       98.65      145.83     31.18 o 
   2  -6   4      636.35      646.08     57.21 o 
   3  -6   4     6116.22     6250.61    139.84 o 
   4  -6   4      260.56      167.99     49.25 o 
   5  -6   4      227.15      228.47     65.20 o 
   6  -6   4      314.99      363.32     88.88 o 
   7  -6   4      102.91      119.22     47.33 o 
   8  -6   4      322.54      330.82     92.90 o 
   9  -6   4      688.17      499.99    123.47 o 
  10  -6   4        2.48        6.51     45.25 o 
  11  -6   4      187.99      171.69     48.36 o 
  12  -6   4      462.32      433.31    112.33 o 
 -13  -5   4       23.31        4.23     70.14 o 
 -12  -5   4      502.84      502.97    163.36 o 
 -11  -5   4      410.38      467.73    144.97 o 
 -10  -5   4      205.73      276.08     40.53 o 
  -9  -5   4      257.81      242.11     62.50 o 
  -8  -5   4     4792.21     5132.44    192.61 o 
  -7  -5   4     2361.72     2434.72     78.85 o 
  -6  -5   4      141.68      135.02     30.82 o 
  -5  -5   4      164.02      141.69     29.58 o 
  -4  -5   4       94.94      190.42     38.68 o 
  -2  -5   4     1515.72     1486.63     62.07 o 
  -1  -5   4     7897.74     6988.85    160.21 o 
   0  -5   4       35.38       89.05     21.67 o 
   1  -5   4    10099.12     9245.00    150.00 o 
   2  -5   4    12921.42    12407.99    426.13 o 
   3  -5   4      411.30      422.95    109.53 o 
   4  -5   4     1157.81     1142.69     66.59 o 
   5  -5   4     2201.85     2580.13    140.07 o 
   6  -5   4      430.05      478.69    115.57 o 
   7  -5   4     3849.84     4052.94    188.74 o 
   8  -5   4     8225.50     9029.17    379.75 o 
   9  -5   4     3429.49     3475.60    227.20 o 
  10  -5   4       12.75       19.43     53.06 o 
  11  -5   4      171.52      154.60     60.08 o 
  12  -5   4     1564.17     1565.94    220.41 o 
 -13  -4   4      140.15      131.75     64.29 o 
 -12  -4   4      209.72      214.09    116.45 o 
 -11  -4   4       95.34       91.05     42.79 o 
 -10  -4   4      384.59      408.65    106.14 o 
  -9  -4   4      129.75      136.35     36.69 o 
  -8  -4   4       62.81       57.17     19.28 o 
  -7  -4   4     6480.22     6502.29    213.90 o 
  -6  -4   4      766.62      718.83     26.18 o 
  -5  -4   4     7934.63     7414.09    169.43 o 
  -4  -4   4     2118.09     2384.95     59.13 o 
  -3  -4   4        3.13       15.74     12.53 o 
  -2  -4   4      630.42      612.76     30.31 o 
  -1  -4   4      261.20      266.96     17.99 o 
   0  -4   4      683.28      689.34     21.84 o 
   1  -4   4    10339.63    10162.60    139.10 o 
   2  -4   4    15088.33    14757.20    198.73 o 
   3  -4   4     6173.61     6654.59    124.48 o 
   4  -4   4       38.48       71.73     31.79 o 
   5  -4   4      714.16      667.88     69.83 o 
   6  -4   4      228.23      227.11     63.28 o 
   7  -4   4     3068.67     3126.57    201.50 o 
   8  -4   4     6939.91     7469.08    342.64 o 
   9  -4   4       86.66       94.70     38.26 o 
  10  -4   4        3.59       49.48     36.14 o 
  11  -4   4       13.27      -20.25     53.56 o 
  12  -4   4      301.54      201.05     84.92 o 
 -13  -3   4     1124.54      938.98    327.25 o 
 -12  -3   4      537.88      459.37    146.30 o 
 -11  -3   4      332.92      377.04     92.79 o 
 -10  -3   4     1549.86     1558.39     87.62 o 
  -9  -3   4      324.35      322.41     82.02 o 
  -8  -3   4     2366.65     2482.85    125.54 o 
  -7  -3   4     6491.19     6617.89    203.76 o 
  -6  -3   4       13.43       40.95     14.13 o 
  -5  -3   4     6880.84     6531.51    146.81 o 
  -4  -3   4     2914.98     2934.21     68.54 o 
  -3  -3   4      683.71      720.47     18.09 o 
  -2  -3   4        0.72        8.32      7.62 o 
  -1  -3   4    11418.42    10727.77    123.54 o 
   0  -3   4     7745.30     7374.94    138.59 o 
   1  -3   4     4934.93     4830.70     94.72 o 
   2  -3   4    14563.14    14778.70    243.78 o 
   3  -3   4     1390.56     1447.54     57.39 o 
   4  -3   4     1273.86     1370.63     71.83 o 
   5  -3   4       59.46       66.36     48.34 o 
   6  -3   4      841.35      969.13     53.98 o 
   7  -3   4       15.27       -8.17     43.11 o 
   8  -3   4      176.75      268.03     70.37 o 
   9  -3   4      605.82      675.54    144.70 o 
  10  -3   4      752.86      807.09    168.72 o 
  11  -3   4      691.72      657.45    156.69 o 
  12  -3   4       28.43       28.39     64.95 o 
 -14  -2   4     1009.31      887.99    297.58 o 
 -13  -2   4     1815.29     1625.69    530.13 o 
 -12  -2   4      521.13      529.13    133.97 o 
 -11  -2   4       55.72      -40.27     81.40 o 
 -10  -2   4      617.59      677.06    158.01 o 
  -9  -2   4       43.35       34.36     44.80 o 
  -8  -2   4      443.31      383.74    104.48 o 
  -7  -2   4     2103.01     1951.10    126.59 o 
  -6  -2   4      845.30      787.40    105.72 o 
  -5  -2   4     7334.88     6893.16    166.44 o 
  -4  -2   4     3852.14     3644.04     80.45 o 
  -3  -2   4      709.85      713.28     16.27 o 
  -2  -2   4     2212.37     2102.91     55.38 o 
  -1  -2   4     1127.68     1093.01     38.67 o 
   0  -2   4     4701.91     4301.64    117.37 o 
   1  -2   4     5705.35     5541.79    134.40 o 
   2  -2   4     7996.98     7700.75    118.35 o 
   3  -2   4      728.07      811.73     34.86 o 
   4  -2   4      265.53      249.39     31.08 o 
   5  -2   4      500.79      610.49     63.26 o 
   6  -2   4      231.96      361.88     85.20 o 
   7  -2   4      265.86      333.29     77.05 o 
   8  -2   4      409.23      394.79     97.56 o 
   9  -2   4      599.41      575.04    119.62 o 
  10  -2   4     1203.73     1220.85     82.82 o 
  11  -2   4      799.47      726.04    168.73 o 
  12  -2   4       93.38       43.05     67.05 o 
 -14  -1   4       32.32       40.58     65.24 o 
 -13  -1   4      887.85      880.27    227.13 o 
 -12  -1   4      614.00      602.98    134.96 o 
 -11  -1   4     4312.12     4551.47    407.10 o 
 -10  -1   4      274.51      257.53     97.57 o 
  -9  -1   4     1126.11     1304.00    292.87 o 
  -8  -1   4     2893.15     3249.41    245.09 o 
  -7  -1   4       11.58       19.56     44.34 o 
  -6  -1   4       66.38       75.70     67.06 o 
  -5  -1   4    17761.25    17738.28    325.51 o 
  -4  -1   4    15342.43    14339.24    252.79 o 
  -3  -1   4     8651.84     7983.45    119.15 o 
  -2  -1   4    15307.56    14847.73    161.48 o 
  -1  -1   4     4130.97     3848.96    100.97 o 
   1  -1   4     4611.60     4450.36    101.65 o 
   2  -1   4    19013.99    19952.72    268.88 o 
   3  -1   4      533.36      488.22     17.45 o 
   4  -1   4        1.36        0.95     15.39 o 
   5  -1   4     2568.22     2829.09    130.64 o 
   6  -1   4      154.14      169.06     41.26 o 
   7  -1   4      554.39      518.53    113.49 o 
   8  -1   4       13.80       45.41     22.95 o 
   9  -1   4     1384.96     1367.78     65.06 o 
  10  -1   4      214.90      178.23     60.11 o 
  11  -1   4     1317.46     1234.33    147.01 o 
  12  -1   4      333.63      312.33    105.29 o 
 -14   0   4        9.78       61.65     65.42 o 
 -13   0   4      113.62      122.23     74.47 o 
 -12   0   4      501.47      606.71    139.75 o 
 -11   0   4     9253.25    10595.58    452.90 o 
 -10   0   4     1033.75     1021.31    271.03 o 
  -9   0   4     2462.92     2517.60    198.49 o 
  -8   0   4     9443.44    11265.38    349.01 o 
  -7   0   4       47.03       82.49     50.85 o 
  -6   0   4      140.21      164.00     62.20 o 
  -5   0   4    15185.13    15299.37    421.05 o 
  -4   0   4    19486.42    19349.39    594.39 o 
  -3   0   4       29.51       30.72      9.62 o 
  -2   0   4      349.43      364.94     10.27 o 
  -1   0   4      835.13      813.78     43.78 o 
   0   0   4     1831.42     1743.58     47.14 o 
   1   0   4     1888.17     1852.61     58.63 o 
   2   0   4     7511.71     7415.09    200.63 o 
   3   0   4     1758.64     1834.00     64.68 o 
   4   0   4     3265.45     3413.89     81.63 o 
   5   0   4     4593.74     4800.15    171.69 o 
   6   0   4      293.56      254.62     61.87 o 
   7   0   4     4554.97     5036.92    231.25 o 
   8   0   4     1534.42     1687.49    151.45 o 
   9   0   4      101.44       82.91     59.91 o 
  10   0   4       93.40      101.21     39.65 o 
  11   0   4     1529.37     1409.03    173.69 o 
  12   0   4      391.55      361.91    128.69 o 
 -14   1   4      394.20      268.46    138.17 o 
 -13   1   4       24.30       18.98     61.90 o 
 -12   1   4       66.74      106.92     79.71 o 
 -11   1   4     1739.10     1850.35    194.24 o 
 -10   1   4      929.42      951.40    108.27 o 
  -9   1   4       98.07      111.35     58.84 o 
  -8   1   4      786.13      889.51    108.76 o 
  -7   1   4     1671.73     1625.15     77.08 o 
  -6   1   4    13816.81    13634.99    444.08 o 
  -5   1   4     1758.75     2039.64     45.68 o 
  -4   1   4     2882.88     2820.51     65.26 o 
  -3   1   4     2089.80     1976.68     54.26 o 
  -2   1   4     5813.03     5449.71     87.25 o 
  -1   1   4    13667.97    13014.14    186.71 o 
   0   1   4    12919.84    11843.25    230.35 o 
   1   1   4    42494.16    47373.70    619.26 o 
   2   1   4      648.96      634.75     28.45 o 
   3   1   4     4712.97     4760.14     94.39 o 
   4   1   4     8414.73     7812.42    125.48 o 
   5   1   4     4268.32     4345.50    178.77 o 
   6   1   4     4953.00     5245.21    221.88 o 
   7   1   4     5673.38     5798.40    258.51 o 
   8   1   4     1677.19     1641.24    130.71 o 
   9   1   4      374.42      418.65     78.89 o 
  10   1   4       71.07       70.99     44.59 o 
  11   1   4      937.88      647.54    165.59 o 
  12   1   4      163.62      166.20     89.28 o 
 -14   2   4      368.98      225.91    109.63 o 
 -13   2   4      901.05      687.06    278.11 o 
 -12   2   4       14.53       19.45     51.64 o 
 -11   2   4      470.62      498.21    138.82 o 
 -10   2   4     2360.54     2463.44    285.48 o 
  -9   2   4     1472.75     1404.65     43.56 o 
  -8   2   4        4.49        9.21     13.85 o 
  -7   2   4       77.62       61.20     16.48 o 
  -6   2   4     4933.55     4539.10    167.85 o 
  -5   2   4     2208.94     2076.90     58.54 o 
  -4   2   4     5227.06     4955.68    123.55 o 
  -3   2   4      503.10      467.25     16.79 o 
  -2   2   4     1637.00     1541.74     56.30 o 
  -1   2   4      552.57      561.16     25.37 o 
   0   2   4     2569.89     2208.80     79.27 o 
   1   2   4     5521.85     4879.56    171.63 o 
   2   2   4      861.86      837.95     48.08 o 
   3   2   4     6392.85     6574.97    245.93 o 
   4   2   4      918.56      927.23     46.97 o 
   5   2   4      633.29      580.32     48.04 o 
   6   2   4        1.54        6.21     20.61 o 
   7   2   4      303.06      291.20     70.25 o 
   8   2   4      636.16      562.71    150.92 o 
   9   2   4      812.89      820.88    172.26 o 
  10   2   4     1056.18     1079.01    158.15 o 
  11   2   4       17.84       28.28     42.91 o 
  12   2   4       12.49        7.62     73.36 o 
 -14   3   4     1083.28      808.89    323.29 o 
 -13   3   4        5.78       -1.45     99.52 o 
 -12   3   4       93.25       49.47     68.79 o 
 -11   3   4     1505.77     1606.29    183.94 o 
 -10   3   4     1016.74      928.88     56.62 o 
  -9   3   4      251.94      213.48     48.16 o 
  -8   3   4      353.60      372.34     24.60 o 
  -7   3   4      400.29      438.00     25.64 o 
  -6   3   4     6673.49     6205.68    292.90 o 
  -5   3   4     2658.78     2598.56     96.20 o 
  -4   3   4     9522.00     9197.68    264.46 o 
  -3   3   4       35.89       38.65     12.23 o 
  -2   3   4      674.31      673.90     28.57 o 
  -1   3   4      885.49      968.31     48.98 o 
   0   3   4      319.50      365.55     33.90 o 
   1   3   4     1726.48     1644.21     63.61 o 
   2   3   4       10.89       20.74     10.04 o 
   3   3   4    17444.05    19047.63    262.93 o 
   4   3   4      253.62      219.42     52.85 o 
   5   3   4      778.26      712.12     72.10 o 
   6   3   4        2.06       -2.06     37.93 o 
   7   3   4       76.31      114.51     43.45 o 
   8   3   4       18.02        2.46     36.35 o 
   9   3   4     2283.32     2276.50    164.01 o 
  10   3   4     1940.47     1877.26    169.20 o 
  11   3   4      228.87      149.96     75.49 o 
 -13   4   4       15.05       14.94     78.21 o 
 -12   4   4      557.24      477.45    207.40 o 
 -11   4   4       15.31       45.91     46.21 o 
 -10   4   4       98.88       76.75     31.75 o 
  -9   4   4      110.72      111.73     52.10 o 
  -8   4   4       62.65       74.73     29.36 o 
  -7   4   4      446.67      456.06     50.87 o 
  -6   4   4     3967.55     4117.59    434.61 o 
  -5   4   4     5996.85     5732.83    283.47 o 
  -4   4   4       40.14       55.98     24.19 o 
  -3   4   4     3517.96     4032.13    139.58 o 
  -2   4   4    12669.00    12084.63    285.89 o 
  -1   4   4     2096.14     1846.77    102.50 o 
   0   4   4     4594.38     4564.69    158.25 o 
   1   4   4     4627.21     4337.68    512.30 o 
   2   4   4      107.35       72.40     20.76 o 
   3   4   4      957.00      842.51     60.36 o 
   4   4   4     2465.03     2753.41    194.20 o 
   5   4   4      522.19      537.75     66.06 o 
   6   4   4       67.19       17.38     35.65 o 
   7   4   4      255.73      174.50     53.19 o 
   8   4   4      306.30      215.30     63.72 o 
   9   4   4      198.21      188.56     60.52 o 
  10   4   4     1411.38     1273.62     96.17 o 
  11   4   4       96.29       70.01     45.74 o 
 -13   5   4      100.42       89.17     59.50 o 
 -12   5   4     2197.10     2383.00    556.79 o 
 -11   5   4      717.46      569.92    174.38 o 
 -10   5   4       18.22       38.25     46.80 o 
  -9   5   4      397.50      341.28     74.33 o 
  -8   5   4     6275.59     6116.52    701.61 o 
  -7   5   4       54.87       66.04     29.83 o 
  -6   5   4     6655.12     7268.96    383.20 o 
  -5   5   4     6464.54     6618.58    268.42 o 
  -4   5   4      236.33      302.57     46.18 o 
  -3   5   4      845.18      850.15     42.06 o 
  -2   5   4     1675.95     1717.13     89.67 o 
  -1   5   4      102.90       78.68     38.18 o 
   0   5   4      575.46      587.91     69.15 o 
   1   5   4     4093.59     4158.81    239.97 o 
   2   5   4      634.96      605.51     41.57 o 
   3   5   4     1684.90     1823.11    118.68 o 
   4   5   4      737.09      806.28     53.15 o 
   5   5   4      695.15      632.77     88.43 o 
   6   5   4      745.88      567.14     96.03 o 
   7   5   4      159.98      116.57     46.28 o 
   8   5   4      182.31      115.14     45.00 o 
   9   5   4        6.12       23.11     36.86 o 
  10   5   4      748.90      544.18    184.04 o 
 -12   6   4     2086.09     2004.00    541.62 o 
 -11   6   4      646.59      470.50    136.81 o 
 -10   6   4       18.10       35.11     38.78 o 
  -9   6   4      215.92      151.20     50.17 o 
  -8   6   4       67.84       56.66     39.51 o 
  -7   6   4        7.85       29.71     31.86 o 
  -6   6   4      104.96       87.80     33.40 o 
  -5   6   4      516.36      535.82     37.21 o 
  -4   6   4      208.53      295.53     39.89 o 
  -3   6   4     5436.24     5724.01    289.79 o 
  -2   6   4     2087.08     2180.17    145.61 o 
  -1   6   4       42.88       23.85     39.22 o 
   0   6   4     4646.87     5074.46    242.99 o 
   1   6   4       10.36       61.44     40.71 o 
   2   6   4       13.96       56.42     39.54 o 
   3   6   4     8574.89     9523.97    611.94 o 
   4   6   4     7566.41     8633.11    650.01 o 
   5   6   4     2817.27     2849.64    288.39 o 
   6   6   4      229.87      184.35     49.09 o 
   7   6   4      363.76      273.45     69.57 o 
   8   6   4        3.94        8.56     36.52 o 
   9   6   4       15.13        4.51     54.73 o 
  10   6   4      868.51      609.24    221.08 o 
 -12   7   4       66.75       66.16     46.13 o 
 -11   7   4       66.32       66.07     49.56 o 
 -10   7   4     1492.58     1443.62    187.53 o 
  -9   7   4      600.93      473.64    137.05 o 
  -8   7   4      205.52      205.52     48.90 o 
  -7   7   4      711.07      902.09     85.71 o 
  -6   7   4     2754.02     3270.22    203.67 o 
  -5   7   4     2461.22     2565.16    166.71 o 
  -4   7   4     1774.26     2073.35    157.44 o 
  -3   7   4     5228.73     5549.75    308.16 o 
  -2   7   4     2045.83     2243.27    187.25 o 
  -1   7   4       34.39       25.86     27.55 o 
   0   7   4      991.51     1091.15     71.14 o 
   1   7   4        0.01      -39.89     67.83 o 
   2   7   4      540.71      582.45    201.37 o 
   3   7   4      423.41      462.72    137.33 o 
   4   7   4     1456.30     1381.17    120.49 o 
   5   7   4      606.23      447.21     75.37 o 
   6   7   4      187.42      191.52     76.80 o 
   7   7   4      150.55      261.03    123.68 o 
   8   7   4      625.83      581.07    209.69 o 
   9   7   4      230.78      203.02    108.67 o 
 -11   8   4     1729.46     1146.92    364.06 o 
 -10   8   4      424.99      390.84    124.06 o 
  -9   8   4      212.04      157.22     51.06 o 
  -8   8   4      193.09      149.38     53.25 o 
  -7   8   4       59.50       50.88     36.50 o 
  -6   8   4      145.60      118.60     31.92 o 
  -5   8   4      445.01      418.40    107.17 o 
  -4   8   4      131.77       76.70     42.44 o 
  -3   8   4     1161.99     1118.48     61.86 o 
  -2   8   4      143.33      127.49     46.86 o 
  -1   8   4      679.67      683.78    175.90 o 
   0   8   4      641.41      808.21    297.09 o 
   1   8   4     1457.18     1518.76    285.50 o 
   2   8   4     3505.54     4560.95    548.21 o 
   3   8   4      240.12      375.00     95.10 o 
   4   8   4     1072.11      994.95    303.41 o 
   5   8   4       20.46       67.37     83.21 o 
   6   8   4      238.76      389.39    112.23 o 
   7   8   4      354.36      442.75    145.30 o 
   8   8   4      231.60      234.68    110.86 o 
 -10   9   4       37.86       14.23     39.53 o 
  -9   9   4       93.49       63.76     37.88 o 
  -8   9   4        0.92       34.93     32.66 o 
  -7   9   4       69.61       58.35     24.74 o 
  -6   9   4       53.59       80.07     39.26 o 
  -5   9   4      992.32     1251.22    102.28 o 
  -4   9   4      853.99     1002.83    125.99 o 
  -3   9   4     2899.06     2724.65    296.51 o 
  -2   9   4      763.33      533.26    173.21 o 
  -1   9   4       23.81       31.01     69.05 o 
   0   9   4      404.87      262.49     99.19 o 
   1   9   4      191.65      134.41     75.66 o 
   2   9   4     1842.69     2475.07    315.70 o 
   3   9   4        4.82       28.44     86.01 o 
   4   9   4      880.70      765.43    224.97 o 
   5   9   4      559.05      482.04    135.92 o 
   6   9   4       35.65       56.99     70.43 o 
   7   9   4      239.40      204.09     86.20 o 
  -9  10   4     1331.73     1048.75    140.30 o 
  -8  10   4        7.89       40.45     46.47 o 
  -7  10   4       99.87       40.60     50.95 o 
  -6  10   4      434.49      390.52    146.60 o 
  -5  10   4       20.40        8.50     68.59 o 
  -4  10   4      159.85      210.45    114.42 o 
  -3  10   4       50.55       63.85     57.20 o 
  -2  10   4     1782.91     1806.57    254.69 o 
  -1  10   4       27.37       11.96     41.09 o 
   0  10   4       59.69      145.16     72.04 o 
   1  10   4        1.65       48.58     78.19 o 
   2  10   4      522.74      662.37    246.44 o 
   3  10   4      134.03      139.68     83.76 o 
   4  10   4      696.57      629.59    203.49 o 
   5  10   4      611.66      662.47    171.28 o 
  -7  11   4        0.21       14.27     40.68 o 
  -6  11   4      546.03      481.46    167.77 o 
  -5  11   4      435.25      407.16    164.68 o 
  -4  11   4      657.40      584.97    196.52 o 
  -3  11   4        0.90       28.15     48.32 o 
  -2  11   4      868.96      685.46    251.55 o 
  -1  11   4        7.95       66.90     61.66 o 
   0  11   4       15.91       -5.90     76.38 o 
   1  11   4       30.78       37.79     67.17 o 
   2  11   4     1134.18     1117.56    321.99 o 
   3  11   4      716.44      596.47    213.55 o 
  -4  12   4     1140.77     1189.18    145.55 o 
  -3  12   4      197.86      207.74    100.62 o 
  -2  12   4      279.11      178.18    108.19 o 
  -1  12   4      102.42       55.67     66.07 o 
   0  12   4      151.76       97.41    111.31 o 
  -2 -14   5      338.82      305.48    126.91 o 
  -1 -14   5      272.26      235.52    125.40 o 
   0 -14   5      242.13      151.60     77.43 o 
   1 -14   5       19.51        8.41     76.78 o 
   2 -14   5      171.04       77.16     78.36 o 
   3 -14   5      120.70       65.06     77.91 o 
  -5 -13   5      141.82       78.73     47.65 o 
  -4 -13   5     1401.52     1259.11    183.40 o 
  -3 -13   5      755.22      531.97    184.29 o 
  -2 -13   5      178.13      131.18     61.38 o 
  -1 -13   5      167.91      100.63     84.19 o 
   0 -13   5       24.69       10.29     48.32 o 
   1 -13   5      117.17       73.50     63.92 o 
   2 -13   5      750.59      813.88     98.41 o 
   3 -13   5     2671.66     2818.72    223.11 o 
   4 -13   5     3197.75     3129.68    226.01 o 
   5 -13   5       30.06      -16.35     82.91 o 
   6 -13   5        0.56       35.59     42.30 o 
  -7 -12   5      436.06      312.54    109.49 o 
  -6 -12   5      281.12      252.72     94.89 o 
  -5 -12   5       41.77       48.33     40.21 o 
  -4 -12   5      280.78      252.13     64.65 o 
  -3 -12   5      617.17      601.69    161.25 o 
  -2 -12   5       90.06       49.69     69.04 o 
  -1 -12   5     3690.11     3827.55    430.05 o 
   0 -12   5       22.74        1.21     55.42 o 
   1 -12   5      133.71      164.93     60.83 o 
   2 -12   5        0.12       19.41     50.81 o 
   3 -12   5     1079.97      955.77     86.69 o 
   4 -12   5        3.48       36.61     35.80 o 
   5 -12   5      344.69      289.88     92.26 o 
   6 -12   5      481.94      444.62    127.43 o 
   7 -12   5        2.05        5.90     65.04 o 
  -8 -11   5      759.81      634.57    172.07 o 
  -7 -11   5      674.15      552.83    141.83 o 
  -6 -11   5      381.67      361.10     84.71 o 
  -5 -11   5      380.23      341.79     72.05 o 
  -4 -11   5      709.01      697.66    168.96 o 
  -3 -11   5      934.22     1007.67     95.60 o 
  -2 -11   5       93.24       51.80     77.46 o 
  -1 -11   5     1804.26     1918.62    214.12 o 
   0 -11   5      369.48      340.71     98.42 o 
   1 -11   5      510.62      451.80    122.89 o 
   2 -11   5       77.88       86.50     52.70 o 
   3 -11   5      668.71      656.46     78.82 o 
   4 -11   5      522.65      423.72    110.35 o 
   5 -11   5       76.48      129.30     62.02 o 
   6 -11   5      827.20      749.97    185.40 o 
   7 -11   5      187.42      158.30     75.04 o 
   8 -11   5      159.38       99.22     53.08 o 
   9 -11   5      143.56      108.40     64.81 o 
 -10 -10   5      520.06      463.16    169.58 o 
  -9 -10   5      589.47      405.65    121.39 o 
  -8 -10   5        3.11        3.82     40.51 o 
  -7 -10   5        3.15        7.19     31.14 o 
  -6 -10   5       31.96       30.88     42.37 o 
  -5 -10   5        2.18       27.48     26.17 o 
  -4 -10   5     3139.25     3250.07    205.60 o 
  -3 -10   5     4556.56     4679.16    247.12 o 
  -2 -10   5     3219.59     3396.02    208.10 o 
  -1 -10   5       31.59       33.92     40.81 o 
   0 -10   5      805.23      818.27    105.83 o 
   1 -10   5     6274.80     6565.21    288.90 o 
   2 -10   5       85.58       71.29     44.95 o 
   3 -10   5     3097.48     3259.45    187.63 o 
   4 -10   5     3594.03     3645.53    189.52 o 
   5 -10   5       61.28       32.20     57.86 o 
   6 -10   5      259.11      206.53     92.62 o 
   7 -10   5       22.60       39.98     40.03 o 
   8 -10   5      173.67      116.49     39.52 o 
   9 -10   5       57.56       24.47     47.70 o 
 -10  -9   5     1188.72     1532.35    336.65 o 
  -9  -9   5     1790.25     1971.94    169.87 o 
  -8  -9   5      656.83      589.13    121.76 o 
  -7  -9   5      266.18      317.21     78.67 o 
  -6  -9   5      444.44      430.66    101.21 o 
  -5  -9   5      335.31      387.85     89.09 o 
  -4  -9   5      629.30      680.90     80.37 o 
  -3  -9   5     9003.62     9964.88    610.83 o 
  -2  -9   5     1739.76     1724.07    107.13 o 
  -1  -9   5      556.34      580.20    149.10 o 
   0  -9   5      116.55      127.50     45.57 o 
   1  -9   5       26.33      -14.70     45.52 o 
   2  -9   5      259.99      199.83     65.27 o 
   3  -9   5      552.76      461.54    151.17 o 
   4  -9   5     1194.73     1052.11     86.82 o 
   5  -9   5      542.56      577.72    157.66 o 
   6  -9   5     1193.67     1272.74    115.14 o 
   7  -9   5      356.28      392.26     95.69 o 
   8  -9   5       17.73       18.76     54.72 o 
   9  -9   5      452.31      405.55    113.57 o 
  10  -9   5      307.15      216.58     85.05 o 
 -11  -8   5      159.41      191.77    110.85 o 
 -10  -8   5      393.98      364.42     99.24 o 
  -9  -8   5     2493.83     2471.87    194.32 o 
  -8  -8   5       93.80       63.02     34.70 o 
  -7  -8   5       55.89       51.38     41.79 o 
  -6  -8   5      205.67      194.07     63.03 o 
  -5  -8   5     1455.46     1465.50    101.82 o 
  -4  -8   5      360.12      411.55     87.37 o 
  -3  -8   5      227.94      179.38     41.86 o 
  -2  -8   5       20.45      -13.55     41.29 o 
  -1  -8   5     4126.89     4473.12    186.78 o 
   0  -8   5    10077.34    10816.59    550.93 o 
   1  -8   5     1391.79     1445.82     94.12 o 
   2  -8   5     3511.03     3401.11    204.58 o 
   3  -8   5     5599.49     5754.78    328.87 o 
   4  -8   5      150.34      162.79     52.48 o 
   5  -8   5      711.14      848.08    197.09 o 
   6  -8   5    11635.86    12204.97    508.13 o 
   7  -8   5     4006.01     3921.83    204.93 o 
   8  -8   5      870.11      818.05    193.10 o 
   9  -8   5      902.55      840.78    225.07 o 
  10  -8   5      293.71      294.50     85.92 o 
  11  -8   5      191.29      132.12     57.06 o 
 -12  -7   5       88.44       28.35     96.66 o 
 -11  -7   5      513.83      518.94    146.13 o 
 -10  -7   5        3.03       47.29     41.62 o 
  -9  -7   5     1040.27     1046.49     53.82 o 
  -8  -7   5       95.15      100.85     46.96 o 
  -7  -7   5      973.72     1128.28    109.14 o 
  -6  -7   5      732.18      761.15     52.26 o 
  -5  -7   5      504.28      508.65     61.66 o 
  -4  -7   5     2522.64     2736.00    169.83 o 
  -3  -7   5       48.47       66.73     34.11 o 
  -2  -7   5      582.59      579.72    131.15 o 
  -1  -7   5     3748.98     4290.04    166.81 o 
   0  -7   5     2716.85     2639.74    131.54 o 
   1  -7   5      652.95      698.27     75.42 o 
   2  -7   5     4242.87     4371.53    210.43 o 
   3  -7   5      837.88      791.10     64.21 o 
   4  -7   5       27.86       34.39     40.57 o 
   5  -7   5      387.52      415.09     94.77 o 
   6  -7   5     2811.07     2954.04    169.71 o 
   7  -7   5     1376.84     1401.57     82.20 o 
   8  -7   5      154.70      201.31     42.23 o 
   9  -7   5        0.42      -26.22     57.68 o 
  10  -7   5       51.38       13.36     54.18 o 
  11  -7   5     1129.77     1131.40    197.01 o 
 -12  -6   5        4.62       22.92     70.61 o 
 -11  -6   5        2.63       32.75     77.01 o 
 -10  -6   5      259.01      370.68    112.02 o 
  -9  -6   5     3161.75     3579.76    187.30 o 
  -8  -6   5     1725.52     1710.51     77.15 o 
  -7  -6   5      118.43      137.31     28.79 o 
  -6  -6   5      274.61      231.16     53.94 o 
  -5  -6   5       52.64       63.86     31.86 o 
  -4  -6   5      225.23      227.36     71.34 o 
  -3  -6   5       57.05       50.19     32.93 o 
  -2  -6   5     2029.05     1913.79     84.73 o 
  -1  -6   5     1815.36     2166.78    117.65 o 
   0  -6   5     1233.13     1221.31     62.98 o 
   1  -6   5       10.78       47.83     30.84 o 
   2  -6   5        8.28      -25.27     54.08 o 
   3  -6   5      717.57      781.71     76.00 o 
   4  -6   5     4651.04     4944.00    208.17 o 
   5  -6   5     2894.07     2838.27    181.01 o 
   6  -6   5       61.13       86.74     52.85 o 
   7  -6   5     1464.93     1500.25     69.15 o 
   8  -6   5      409.27      405.67     92.70 o 
   9  -6   5      196.15      178.54     67.01 o 
  10  -6   5      435.39      349.52     98.11 o 
  11  -6   5     2733.97     2742.83    209.49 o 
  12  -6   5      798.40      649.22    170.41 o 
 -13  -5   5       70.20       80.00     83.56 o 
 -12  -5   5      306.10      315.15    125.86 o 
 -11  -5   5      852.31      910.63    246.05 o 
 -10  -5   5      495.18      474.45    157.93 o 
  -9  -5   5      910.13     1016.60    100.33 o 
  -8  -5   5        4.71       23.83     20.36 o 
  -7  -5   5      512.12      535.62     25.50 o 
  -6  -5   5     1467.35     1516.62     75.57 o 
  -5  -5   5      751.41      758.16     34.11 o 
  -4  -5   5     4170.48     4397.61    125.18 o 
  -3  -5   5     7127.66     6556.00    157.79 o 
  -2  -5   5     1986.57     2076.21     61.05 o 
  -1  -5   5     2219.88     2088.39     53.03 o 
   0  -5   5    13921.55    12465.31    310.53 o 
   1  -5   5     6365.16     6071.04    116.49 o 
   2  -5   5     1742.08     1706.15     85.29 o 
   3  -5   5     4674.60     4725.52    165.50 o 
   4  -5   5      587.92      688.12     52.10 o 
   5  -5   5     2085.84     2155.89    151.42 o 
   6  -5   5       47.52       64.56     43.77 o 
   7  -5   5     3190.62     3658.08    178.38 o 
   8  -5   5     1007.90     1007.10     93.36 o 
   9  -5   5      929.24      873.26    124.29 o 
  10  -5   5      443.73      423.47    123.72 o 
  11  -5   5      724.22      745.26    179.09 o 
  12  -5   5      379.89      337.91     83.40 o 
 -13  -4   5      945.39      913.52    310.69 o 
 -12  -4   5      630.69      590.45    178.15 o 
 -11  -4   5     3101.87     3585.97    305.46 o 
 -10  -4   5     3873.73     4463.08    282.24 o 
  -9  -4   5      395.32      432.94     17.75 o 
  -8  -4   5      162.78      182.79     22.44 o 
  -7  -4   5    10468.29    11807.64    762.02 o 
  -6  -4   5     4653.87     4587.85    164.21 o 
  -5  -4   5     6980.22     7297.43    157.08 o 
  -4  -4   5     7869.48     7403.57    135.60 o 
  -3  -4   5     2847.83     2799.80     95.11 o 
  -2  -4   5      279.65      318.18     16.51 o 
  -1  -4   5      295.34      300.36     20.45 o 
   0  -4   5     7658.59     6976.55    180.46 o 
   1  -4   5     3826.33     3778.95     92.05 o 
   2  -4   5       11.26       13.78     24.50 o 
   3  -4   5      172.45      235.94     61.54 o 
   4  -4   5      422.74      476.36    111.27 o 
   5  -4   5     6190.77     6796.22    243.87 o 
   6  -4   5       88.91       92.02     42.88 o 
   7  -4   5      660.22      776.15    175.30 o 
   8  -4   5     1165.46     1264.69     84.66 o 
   9  -4   5      810.44      868.47    188.24 o 
  10  -4   5      573.99      545.23    127.88 o 
  11  -4   5      406.61      445.90     95.41 o 
  12  -4   5     1178.15     1018.85    145.78 o 
 -14  -3   5        7.91        6.47     88.62 o 
 -13  -3   5     1000.05      908.31    240.91 o 
 -12  -3   5       79.73      101.78     70.16 o 
 -11  -3   5     1565.53     1567.89    100.38 o 
 -10  -3   5     4645.51     4972.65    278.01 o 
  -9  -3   5        0.60       33.73     64.98 o 
  -8  -3   5     1392.63     1569.85    166.50 o 
  -7  -3   5     1289.03     1296.70     71.31 o 
  -6  -3   5      192.25      205.56     14.37 o 
  -5  -3   5      582.90      596.58     20.81 o 
  -4  -3   5       14.05       31.41     15.68 o 
  -3  -3   5       90.89      108.79     24.22 o 
  -2  -3   5     8018.88     7408.38    158.07 o 
  -1  -3   5    11610.60    10794.16    167.86 o 
   0  -3   5       35.01       27.40     13.12 o 
   1  -3   5     4772.26     4794.21    149.65 o 
   2  -3   5     3759.66     3760.02    133.00 o 
   3  -3   5     3956.66     4645.16    118.19 o 
   4  -3   5     7231.25     7717.88    306.40 o 
   5  -3   5    14404.09    15382.11    397.81 o 
   6  -3   5     3462.04     3688.87    247.67 o 
   7  -3   5      211.01      288.77     71.24 o 
   8  -3   5      315.39      368.03     75.87 o 
   9  -3   5     2004.44     2316.57    170.64 o 
  10  -3   5      530.52      533.46    124.92 o 
  11  -3   5      110.77       58.55     50.48 o 
  12  -3   5     1037.79      835.06    245.98 o 
 -14  -2   5      193.89      142.43     97.26 o 
 -13  -2   5       57.02       82.54     86.30 o 
 -12  -2   5       58.50       90.86     68.58 o 
 -11  -2   5       45.69       53.13     50.66 o 
 -10  -2   5      773.89      868.87    223.99 o 
  -9  -2   5       42.32      110.59     78.67 o 
  -8  -2   5     6738.00     6920.30    389.18 o 
  -7  -2   5     2437.73     2308.79    183.58 o 
  -6  -2   5      253.21      227.48     12.55 o 
  -5  -2   5     7392.68     7104.13    161.44 o 
  -4  -2   5     1335.79     1211.65     43.69 o 
  -3  -2   5     2089.71     2063.34     56.11 o 
  -2  -2   5     8632.59     7821.91    206.81 o 
  -1  -2   5    25998.28    25733.66    280.67 o 
   0  -2   5     3750.79     3663.49     79.82 o 
   1  -2   5     2067.00     2362.16    112.08 o 
   2  -2   5     5046.81     5394.35    204.29 o 
   3  -2   5     3156.34     3680.74    123.53 o 
   4  -2   5     1998.00     2342.67    110.99 o 
   5  -2   5     5071.79     5422.97    158.04 o 
   6  -2   5     6095.54     6883.75    270.23 o 
   7  -2   5      696.33      725.17     95.66 o 
   8  -2   5        7.47       17.79     40.94 o 
   9  -2   5        2.14      -48.29     58.05 o 
  10  -2   5      479.58      418.00    102.61 o 
  11  -2   5        7.17       24.40     43.91 o 
  12  -2   5        2.79       17.19     70.67 o 
 -14  -1   5       16.70       55.38     72.85 o 
 -13  -1   5       90.21       40.91     85.62 o 
 -12  -1   5      122.48      124.81     71.93 o 
 -11  -1   5       88.02       74.88     49.03 o 
 -10  -1   5     4371.91     4824.15    266.53 o 
  -9  -1   5      229.29      224.54     86.75 o 
  -8  -1   5     2733.63     2751.21    207.14 o 
  -7  -1   5      769.18      676.99     80.67 o 
  -6  -1   5      644.98      811.15     50.20 o 
  -5  -1   5     2765.61     2846.54     86.32 o 
  -4  -1   5      145.00      164.01     14.19 o 
  -3  -1   5     3622.28     3458.38    102.07 o 
  -2  -1   5     1387.18     1351.40     37.74 o 
  -1  -1   5    21732.44    22686.93    478.26 o 
   0  -1   5       74.30       77.52      9.23 o 
   1  -1   5    17912.86    17913.37    336.16 o 
   2  -1   5        8.24       23.23     14.75 o 
   3  -1   5      330.02      254.48     28.18 o 
   4  -1   5      325.33      286.51     85.88 o 
   5  -1   5     1154.10     1295.39     87.81 o 
   6  -1   5       17.11        7.51     34.83 o 
   7  -1   5     1834.05     1858.08    115.90 o 
   8  -1   5     1167.94     1301.19    103.85 o 
   9  -1   5     1020.09      961.42    212.61 o 
  10  -1   5     1197.63     1271.91    154.21 o 
  11  -1   5     1201.03      992.45    232.26 o 
  12  -1   5      126.99       80.47     68.94 o 
 -14   0   5      374.94      359.32    119.95 o 
 -13   0   5      119.04       94.39     84.41 o 
 -12   0   5        2.23       14.58     62.27 o 
 -11   0   5      845.00      864.35    246.24 o 
 -10   0   5      660.69      705.71    210.17 o 
  -9   0   5      579.61      580.90    155.45 o 
  -8   0   5     2762.99     2915.54    225.82 o 
  -7   0   5     4455.89     4624.66    183.29 o 
  -6   0   5      168.83      148.55     11.31 o 
  -5   0   5        5.12       22.85     11.67 o 
  -4   0   5      788.49      783.22     36.83 o 
  -3   0   5      720.08      669.36     27.12 o 
  -2   0   5      525.34      551.76     13.08 o 
  -1   0   5    10609.18    10215.21    117.48 o 
   0   0   5      289.41      349.60     15.99 o 
   1   0   5      685.93      605.49     26.61 o 
   2   0   5     4525.33     4770.51    101.28 o 
   3   0   5     1483.26     1512.32     51.17 o 
   4   0   5     3623.35     3763.90    116.94 o 
   5   0   5      314.39      324.53     79.07 o 
   6   0   5     2178.80     2338.15    110.28 o 
   7   0   5     1721.18     1778.11    158.30 o 
   8   0   5     3115.41     3203.93    152.22 o 
   9   0   5       61.26       91.98     32.61 o 
  10   0   5      370.54      380.39    100.22 o 
  11   0   5      303.56      254.18     53.54 o 
  12   0   5       10.12      -24.72     90.68 o 
 -14   1   5      493.52      483.40    187.23 o 
 -13   1   5      168.69      150.64     74.48 o 
 -12   1   5       18.18       16.94     79.40 o 
 -11   1   5      365.17      456.85    129.54 o 
 -10   1   5     1069.17     1028.67     83.34 o 
  -9   1   5      134.13      147.91     62.54 o 
  -8   1   5     9714.46     9618.05    457.42 o 
  -7   1   5     4238.71     4118.67    162.06 o 
  -6   1   5     1398.28     1417.57     44.87 o 
  -5   1   5     1324.18     1347.62     64.11 o 
  -4   1   5     8129.12     7768.13    130.60 o 
  -3   1   5     3337.34     3338.62    115.48 o 
  -2   1   5        5.79        4.59      7.45 o 
  -1   1   5    21997.29    24449.99   1015.58 o 
   0   1   5     2111.30     2136.49     62.04 o 
   1   1   5      615.89      539.38     38.39 o 
   2   1   5       29.40       22.45     12.83 o 
   3   1   5      919.20      974.33     38.16 o 
   4   1   5     5027.88     5408.76    158.69 o 
   5   1   5       86.61      109.05     40.57 o 
   6   1   5     3698.10     3937.38    180.91 o 
   7   1   5        0.99       30.26     34.88 o 
   8   1   5     3161.15     3027.19    188.91 o 
   9   1   5       70.64      114.41     36.68 o 
  10   1   5      174.36      121.93     50.47 o 
  11   1   5      166.77      143.73     53.36 o 
 -14   2   5     2284.48     2384.56    226.20 o 
 -13   2   5      347.71      325.32    126.80 o 
 -12   2   5      876.90      878.63    271.45 o 
 -11   2   5      815.35      768.06    207.46 o 
 -10   2   5     1415.85     1565.01    110.87 o 
  -9   2   5      298.73      279.46     26.35 o 
  -8   2   5     2273.95     2367.81    122.54 o 
  -7   2   5     7255.33     6739.28    220.33 o 
  -6   2   5       50.90       48.23     16.30 o 
  -5   2   5      278.55      279.39     18.63 o 
  -4   2   5     1846.72     1958.11     60.18 o 
  -3   2   5      244.52      213.53     24.50 o 
  -2   2   5     6259.43     5658.84    110.45 o 
  -1   2   5     2031.66     2030.11     42.70 o 
   0   2   5    11117.61    11219.70    301.95 o 
   1   2   5     1050.55      954.60     46.30 o 
   2   2   5     4959.69     5375.41    223.16 o 
   3   2   5     5202.96     5443.54    165.38 o 
   4   2   5      374.28      285.75     64.51 o 
   5   2   5      697.94      685.21     65.56 o 
   6   2   5      458.06      435.36     91.79 o 
   7   2   5      109.19       85.48     36.67 o 
   8   2   5     2644.20     2668.21    184.17 o 
   9   2   5       41.17       14.79     58.53 o 
  10   2   5      252.28      166.72     64.35 o 
  11   2   5      131.56       96.30     53.77 o 
 -13   3   5       49.18       55.61     49.50 o 
 -12   3   5      214.10      220.33     87.37 o 
 -11   3   5      302.31      326.79     93.76 o 
 -10   3   5        8.31        0.46     25.24 o 
  -9   3   5     1491.22     1419.59     77.59 o 
  -8   3   5     2434.06     2454.98    135.56 o 
  -7   3   5      682.24      663.86     29.14 o 
  -6   3   5      658.42      637.59     29.85 o 
  -5   3   5     4698.29     4755.98    106.96 o 
  -4   3   5     4413.34     4265.70    154.73 o 
  -3   3   5    10558.26     9957.14    141.12 o 
  -2   3   5    21160.56    20659.28    714.12 o 
  -1   3   5      976.22      925.11     50.14 o 
   0   3   5      283.04      323.09     19.93 o 
   1   3   5    10521.03    10905.93    405.38 o 
   2   3   5    13071.22    12698.62    319.29 o 
   3   3   5     1372.25     1431.55     78.17 o 
   4   3   5     4492.91     4777.45    229.16 o 
   5   3   5     4698.51     4683.76    214.99 o 
   6   3   5     1871.20     2011.14    173.14 o 
   7   3   5      547.43      551.49    151.46 o 
   8   3   5      701.92      576.29    138.57 o 
   9   3   5      975.34      802.25    199.05 o 
  10   3   5      444.81      371.53     97.19 o 
  11   3   5       23.31      -11.45     47.75 o 
 -13   4   5        6.30        6.71     57.32 o 
 -12   4   5      471.61      414.87    140.43 o 
 -11   4   5       25.72      -16.39    100.98 o 
 -10   4   5      511.46      573.41     65.21 o 
  -9   4   5     1026.44     1172.27     96.68 o 
  -8   4   5     1210.97     1166.34    101.41 o 
  -7   4   5      769.55      781.30     87.25 o 
  -6   4   5      114.33      123.00     38.23 o 
  -5   4   5     3971.77     4342.28    269.99 o 
  -4   4   5      737.73      683.85     40.74 o 
  -3   4   5     1092.03      966.58     35.71 o 
  -2   4   5     8520.07     7512.95    170.52 o 
  -1   4   5      695.12      699.71     27.97 o 
   0   4   5     4237.80     4033.52    165.86 o 
   1   4   5       58.28       87.25     18.12 o 
   2   4   5      635.12      605.40     53.74 o 
   3   4   5        3.98       18.35     14.36 o 
   4   4   5      511.15      621.06     56.85 o 
   5   4   5     2126.13     1581.78    281.28 o 
   6   4   5      346.03      354.29     84.56 o 
   7   4   5     2703.59     2971.43    218.08 o 
   8   4   5        9.07       -8.07     51.53 o 
   9   4   5       70.60       39.79     35.46 o 
  10   4   5     1089.73      918.58    174.78 o 
 -13   5   5      320.88      196.34     99.29 o 
 -12   5   5      256.73      146.25     87.29 o 
 -11   5   5      202.05      197.61     70.49 o 
 -10   5   5       23.80       36.10     26.04 o 
  -9   5   5     2589.01     2687.77    252.74 o 
  -8   5   5      709.29      788.14    128.32 o 
  -7   5   5      952.67      896.38     72.76 o 
  -6   5   5     6016.23     6688.24    354.43 o 
  -5   5   5      289.83      286.86     70.29 o 
  -4   5   5       23.02       15.43     13.34 o 
  -3   5   5      826.63      907.40     45.11 o 
  -2   5   5      805.23      707.84     44.18 o 
  -1   5   5       22.60       42.46     29.91 o 
   0   5   5     6795.18     8160.36    493.10 o 
   1   5   5     3621.53     4426.38    325.23 o 
   2   5   5        1.20       17.74     20.35 o 
   3   5   5      270.31      282.76     45.31 o 
   4   5   5      588.71      692.43     51.57 o 
   5   5   5      105.04      110.31     45.04 o 
   6   5   5     1211.98     1072.14    148.99 o 
   7   5   5     3416.57     3260.49    469.99 o 
   8   5   5       74.13       30.78     31.56 o 
   9   5   5        3.54       13.21     36.85 o 
  10   5   5       83.60       75.17     54.58 o 
 -12   6   5      276.51      243.48     92.93 o 
 -11   6   5        3.44      -11.49     62.50 o 
 -10   6   5      321.50      296.09     71.98 o 
  -9   6   5      888.68      923.24    134.57 o 
  -8   6   5     1431.17     1245.51    149.56 o 
  -7   6   5        7.61       31.52     28.79 o 
  -6   6   5     1495.02     1787.96    159.67 o 
  -5   6   5       11.54       29.41     18.93 o 
  -4   6   5     2033.31     1773.37    129.99 o 
  -3   6   5       20.50        4.99      7.59 o 
  -2   6   5     1411.37     1285.25    144.03 o 
  -1   6   5     2224.70     2282.95    227.73 o 
   0   6   5     5950.29     7049.56    365.89 o 
   1   6   5      865.00     1118.25    107.69 o 
   2   6   5       21.12       10.75     63.21 o 
   3   6   5       60.61       44.38     15.75 o 
   4   6   5        3.31        9.04     22.80 o 
   5   6   5       95.51       82.57     33.46 o 
   6   6   5      537.16      383.30     63.23 o 
   7   6   5     2197.01     2322.20    324.50 o 
   8   6   5      148.46      117.14     84.67 o 
   9   6   5      136.83      105.37     57.82 o 
 -12   7   5       24.31       24.17     55.87 o 
 -11   7   5      314.44      172.12     62.04 o 
 -10   7   5      226.06      119.76     48.42 o 
  -9   7   5     1122.21     1093.61    162.48 o 
  -8   7   5     1668.94     1408.48    159.64 o 
  -7   7   5      209.60      266.20     64.08 o 
  -6   7   5      534.94      718.15     65.44 o 
  -5   7   5        6.37        3.83     19.19 o 
  -4   7   5      751.48      637.57     37.67 o 
  -3   7   5      119.94       84.77     26.06 o 
  -2   7   5     1588.71     1519.02    129.58 o 
  -1   7   5     1909.86     2042.89    217.74 o 
   0   7   5      500.16      611.59    173.22 o 
   1   7   5     2284.66     2453.70    231.91 o 
   2   7   5     2570.81     3157.37    509.89 o 
   3   7   5      770.07      953.15    254.27 o 
   4   7   5        1.23       16.69     44.11 o 
   5   7   5      535.23      664.13    249.90 o 
   6   7   5      361.72      435.28    120.21 o 
   7   7   5      272.47      243.27     82.85 o 
   8   7   5      409.47      342.35    126.77 o 
 -11   8   5      719.41      421.64    146.60 o 
 -10   8   5       82.13       61.87     34.67 o 
  -9   8   5       70.76       68.33     32.43 o 
  -8   8   5     1199.35     1138.12     73.12 o 
  -7   8   5      231.24      235.05     73.26 o 
  -6   8   5     2175.73     2497.30    270.12 o 
  -5   8   5     1753.95     1740.90    160.20 o 
  -4   8   5       20.91       26.90     28.59 o 
  -3   8   5       13.14       41.57     45.22 o 
  -2   8   5        2.88       23.48     36.22 o 
  -1   8   5       50.24       86.84     58.34 o 
   0   8   5     1414.36     1613.49    212.51 o 
   1   8   5     5629.01     6297.76    668.39 o 
   2   8   5     1119.99     1021.49    327.01 o 
   3   8   5      222.49      162.96    107.82 o 
   4   8   5      253.35      132.37     98.17 o 
   5   8   5        0.45       14.08     51.61 o 
   6   8   5        0.12       -6.58     86.51 o 
   7   8   5      380.12      368.57    127.31 o 
 -10   9   5      546.25      410.33    162.90 o 
  -9   9   5      290.76      277.31     84.78 o 
  -8   9   5      118.51       77.53     30.61 o 
  -7   9   5       48.53       39.65     32.59 o 
  -6   9   5     2523.84     2872.02    454.79 o 
  -5   9   5     1738.76     1723.00    235.91 o 
  -4   9   5       81.75      126.70     63.44 o 
  -3   9   5      475.95      480.93    151.75 o 
  -2   9   5       83.59       69.50     62.73 o 
  -1   9   5      341.08      408.56    112.34 o 
   0   9   5        8.20        1.94     54.87 o 
   1   9   5     1471.35     1986.94    257.66 o 
   2   9   5      428.22      315.35    109.68 o 
   3   9   5      506.34      678.20    227.21 o 
   4   9   5       16.06      -31.33    107.63 o 
   5   9   5      456.87      496.66    182.10 o 
   6   9   5       54.22       61.63     53.75 o 
  -8  10   5      332.50      332.73    138.53 o 
  -7  10   5      268.00      287.35    128.94 o 
  -6  10   5      397.05      307.85    170.98 o 
  -5  10   5       17.18      -21.04     53.94 o 
  -4  10   5      213.82      239.52     96.04 o 
  -3  10   5      252.83      286.74    106.68 o 
  -2  10   5      245.27      315.04     93.96 o 
  -1  10   5     3363.34     4019.11    361.19 o 
   0  10   5       83.37       84.88     69.96 o 
   1  10   5      112.52      122.99    111.31 o 
   2  10   5      191.18      135.36     83.40 o 
   3  10   5      714.68     1017.82    343.42 o 
   4  10   5      477.50      595.58    211.66 o 
  -6  11   5      224.24       48.18     68.05 o 
  -5  11   5      526.26      342.34    137.07 o 
  -4  11   5       47.69       23.53     59.49 o 
  -3  11   5        1.76        2.28     43.79 o 
  -2  11   5        5.45      -61.92     86.36 o 
  -1  11   5      299.58      383.58    163.79 o 
   0  11   5      268.27      352.71    148.79 o 
   1  11   5      548.81      422.39    178.32 o 
   2  11   5      773.53      653.38    202.30 o 
  -3 -14   6      107.24      126.87     76.64 o 
  -2 -14   6        4.98       -5.37     81.37 o 
  -1 -14   6      216.73      103.11     85.91 o 
   0 -14   6       57.03      -26.12     59.17 o 
   1 -14   6      195.31      177.61     76.08 o 
   2 -14   6      780.71      604.99    158.55 o 
   3 -14   6       65.55       50.85     78.75 o 
  -5 -13   6     2040.25     1854.30    358.69 o 
  -4 -13   6     2200.40     2281.02    201.39 o 
  -3 -13   6      397.75      320.41    100.13 o 
  -2 -13   6      170.78      180.58     63.82 o 
  -1 -13   6       10.42       11.33     51.42 o 
   0 -13   6      146.03       50.09     57.88 o 
   1 -13   6      206.63      263.49     82.54 o 
   2 -13   6     1468.58     1494.55    148.37 o 
   3 -13   6      205.45      220.35     74.67 o 
   4 -13   6        0.42       11.88     82.33 o 
   5 -13   6       43.21       -7.26     70.86 o 
   6 -13   6      104.43       73.86     64.04 o 
  -7 -12   6       48.52       34.46     39.42 o 
  -6 -12   6      116.95       89.42     48.48 o 
  -5 -12   6      445.66      399.03    118.55 o 
  -4 -12   6     1437.05     1595.01    196.78 o 
  -3 -12   6       36.66       54.99     50.18 o 
  -2 -12   6      154.13      144.82     54.50 o 
  -1 -12   6      642.90      595.26    171.85 o 
   0 -12   6      947.98      992.15     90.61 o 
   1 -12   6       13.98       28.03     58.82 o 
   2 -12   6     1352.30     1307.96    239.19 o 
   3 -12   6      113.97       48.60     61.76 o 
   4 -12   6      526.51      545.55    169.32 o 
   5 -12   6      802.13      754.91    180.81 o 
   6 -12   6      420.31      467.20    150.55 o 
   7 -12   6      706.70      638.31    186.41 o 
  -9 -11   6        9.63       10.27     64.40 o 
  -8 -11   6        0.59       20.94     55.34 o 
  -7 -11   6     2044.45     1932.04    164.19 o 
  -6 -11   6     1086.66      914.74     88.91 o 
  -5 -11   6      137.83       80.34     52.46 o 
  -4 -11   6       80.90      102.52     46.27 o 
  -3 -11   6      486.83      612.53    132.45 o 
  -2 -11   6      623.58      615.21    119.27 o 
  -1 -11   6     1974.35     2057.72    197.21 o 
   0 -11   6     9327.49    10474.56    185.66 o 
   1 -11   6     2727.52     2602.44    202.48 o 
   2 -11   6      312.82      215.82     58.78 o 
   3 -11   6      237.65      203.22     58.74 o 
   4 -11   6     2420.18     2138.00    186.27 o 
   5 -11   6     1212.32     1215.60    264.42 o 
   6 -11   6      507.31      526.56    121.75 o 
   7 -11   6     1910.77     1736.99    202.31 o 
   8 -11   6        9.25       -4.89     68.72 o 
 -10 -10   6       21.82       51.55     63.18 o 
  -9 -10   6        2.72       -8.30     46.87 o 
  -8 -10   6      200.75      131.12     55.91 o 
  -7 -10   6       91.62      113.12     37.18 o 
  -6 -10   6     1283.51     1212.15     92.41 o 
  -5 -10   6       95.56       90.79     29.68 o 
  -4 -10   6      292.82      318.08     67.58 o 
  -3 -10   6       97.99       69.47     58.56 o 
  -2 -10   6      106.90      139.52     60.84 o 
  -1 -10   6      388.41      366.41     96.19 o 
   0 -10   6     2088.23     2084.97    162.72 o 
   1 -10   6      117.38       98.41     58.59 o 
   2 -10   6     1789.25     1760.93    123.68 o 
   3 -10   6      933.22      889.29    101.84 o 
   4 -10   6       73.41       79.42     43.94 o 
   5 -10   6        5.65       39.80     58.60 o 
   6 -10   6       61.50      102.06     52.22 o 
   7 -10   6        4.84      -26.17     80.62 o 
   8 -10   6        2.95       45.88     35.02 o 
   9 -10   6     1082.49      969.95    294.43 o 
 -11  -9   6      215.24      237.06    123.76 o 
 -10  -9   6       10.09       20.65     79.98 o 
  -9  -9   6       38.28       47.57     35.32 o 
  -8  -9   6      633.96      517.13     62.69 o 
  -7  -9   6       25.82       29.87     40.11 o 
  -6  -9   6     2469.67     2435.46    170.08 o 
  -5  -9   6      269.39      259.76     62.28 o 
  -4  -9   6     3945.06     3984.13    283.77 o 
  -3  -9   6      629.73      645.59    183.10 o 
  -2  -9   6      318.04      404.30     94.09 o 
  -1  -9   6      442.13      453.14    121.91 o 
   0  -9   6     1318.92     1378.79     84.74 o 
   1  -9   6     1393.14     1218.04     92.23 o 
   2  -9   6     1860.10     2121.35    185.35 o 
   3  -9   6     2180.81     2174.98    189.45 o 
   4  -9   6      207.66      154.82     66.26 o 
   5  -9   6      347.86      306.34     82.58 o 
   6  -9   6      145.52      184.77     67.09 o 
   7  -9   6       17.05       13.14     45.66 o 
   8  -9   6       10.56       63.10     40.63 o 
   9  -9   6      924.13      972.74    229.88 o 
  10  -9   6      787.59      600.97    178.24 o 
 -11  -8   6      130.94      163.18     55.07 o 
 -10  -8   6      357.09      279.06    105.40 o 
  -9  -8   6      114.20       60.83     41.06 o 
  -8  -8   6      100.49       94.22     36.19 o 
  -7  -8   6     1472.43     1591.41    139.95 o 
  -6  -8   6     6328.01     6944.15    298.56 o 
  -5  -8   6     2940.23     3068.60    149.09 o 
  -4  -8   6      330.63      433.70    106.90 o 
  -3  -8   6     1448.42     1374.91     79.36 o 
  -2  -8   6     1960.62     1800.88    138.85 o 
  -1  -8   6     1158.21     1090.58     92.41 o 
   0  -8   6     1897.03     1700.22    127.31 o 
   1  -8   6     4273.62     3974.99    215.48 o 
   2  -8   6      324.14      293.52     81.57 o 
   3  -8   6     1218.72     1160.20     94.03 o 
   4  -8   6       59.52       75.96     50.47 o 
   5  -8   6      769.56      831.31    119.08 o 
   6  -8   6      267.23      281.41     64.59 o 
   7  -8   6      409.92      507.20    117.22 o 
   8  -8   6      163.82      161.05     59.93 o 
   9  -8   6      426.26      459.01    143.59 o 
  10  -8   6      727.60      698.55    175.08 o 
 -12  -7   6     2093.99     2529.86    196.79 o 
 -11  -7   6      299.50      331.50    123.51 o 
 -10  -7   6       91.59       86.15     67.16 o 
  -9  -7   6     1816.74     1973.22    154.80 o 
  -8  -7   6      487.72      521.37     57.77 o 
  -7  -7   6     1473.83     1568.45     74.05 o 
  -6  -7   6     5785.91     6470.02    278.76 o 
  -5  -7   6     3008.30     3165.71    192.22 o 
  -4  -7   6      501.42      582.65    134.07 o 
  -3  -7   6      225.76      294.77     65.51 o 
  -2  -7   6      944.30      994.12     92.39 o 
  -1  -7   6     1785.84     1883.15     85.29 o 
   0  -7   6     1158.70     1141.48    101.42 o 
   1  -7   6     3647.91     3606.57    157.77 o 
   2  -7   6       65.58       66.39     38.61 o 
   3  -7   6     6359.90     6286.97    345.55 o 
   4  -7   6      891.88      840.30    206.33 o 
   5  -7   6       18.77       17.19     27.58 o 
   6  -7   6     2821.35     2860.36    184.28 o 
   7  -7   6       37.35       29.53     43.11 o 
   8  -7   6       46.74       -4.32     52.20 o 
   9  -7   6      359.37      465.87    110.88 o 
  10  -7   6     1229.76     1185.61    121.49 o 
  11  -7   6     1036.18      696.72    176.68 o 
 -12  -6   6     1779.86     2014.70    264.78 o 
 -11  -6   6       25.14        4.52     59.80 o 
 -10  -6   6      184.19      150.24     86.31 o 
  -9  -6   6      336.61      302.82     65.54 o 
  -8  -6   6     1384.04     1406.90     99.21 o 
  -7  -6   6     1850.84     2033.83    148.51 o 
  -6  -6   6       18.06       20.71     15.29 o 
  -5  -6   6      590.31      607.85     33.88 o 
  -4  -6   6    10852.11    10483.24    331.28 o 
  -3  -6   6    16635.23    17774.90    907.72 o 
  -2  -6   6     2947.66     2753.51    114.33 o 
  -1  -6   6     7401.03     7322.27    130.63 o 
   0  -6   6     5021.40     4721.61    185.19 o 
   1  -6   6      168.46      135.70     60.99 o 
   2  -6   6     4342.24     4536.31    153.57 o 
   3  -6   6    14686.84    14279.63    374.35 o 
   4  -6   6    11838.87    11744.66    505.79 o 
   5  -6   6     6484.22     7104.98    514.64 o 
   6  -6   6     1479.69     1575.19    152.70 o 
   7  -6   6      350.08      386.86     98.64 o 
   8  -6   6      477.51      469.41     95.90 o 
   9  -6   6      303.77      259.46     66.44 o 
  10  -6   6     1980.47     1945.75    173.28 o 
  11  -6   6        2.93       22.31     58.29 o 
 -13  -5   6      399.22      305.51    147.02 o 
 -12  -5   6       86.37       98.97     86.95 o 
 -11  -5   6      134.16      176.54     77.74 o 
 -10  -5   6     2032.39     2310.03    221.05 o 
  -9  -5   6      730.21      981.85    111.73 o 
  -8  -5   6      315.08      339.31     23.95 o 
  -7  -5   6     5053.89     5264.77    195.84 o 
  -6  -5   6      320.98      321.73     22.05 o 
  -5  -5   6      572.21      589.28     31.16 o 
  -4  -5   6     6893.91     6879.47    147.12 o 
  -3  -5   6    24795.61    24777.32    544.24 o 
  -2  -5   6     6019.55     6206.19    275.54 o 
  -1  -5   6      931.12      897.06     38.34 o 
   0  -5   6     5368.06     5347.89    187.22 o 
   1  -5   6     1131.55     1118.55     47.78 o 
   2  -5   6       32.80       61.08     40.37 o 
   3  -5   6     2499.33     2608.52    123.38 o 
   4  -5   6     2414.31     2579.02    200.36 o 
   5  -5   6      786.26      906.16     88.88 o 
   6  -5   6      184.76      161.73     52.19 o 
   7  -5   6      299.75      362.98     88.65 o 
   8  -5   6     3221.89     3527.36    187.60 o 
   9  -5   6      448.00      499.07    112.25 o 
  10  -5   6       75.96       38.59     53.10 o 
  11  -5   6      899.70      807.93    169.16 o 
 -13  -4   6     1326.34     1241.80    339.57 o 
 -12  -4   6     1167.29     1359.43    382.98 o 
 -11  -4   6       66.92       46.08     53.67 o 
 -10  -4   6      578.78      602.73    178.35 o 
  -9  -4   6       77.38      104.41     51.12 o 
  -8  -4   6       79.24       72.94     18.54 o 
  -7  -4   6     1227.74     1209.16     64.58 o 
  -6  -4   6     1207.06     1414.37     71.46 o 
  -5  -4   6     5663.19     5912.21    229.64 o 
  -4  -4   6       13.71       20.43     10.82 o 
  -3  -4   6     1519.06     1537.26     62.41 o 
  -2  -4   6      136.86      186.12     35.70 o 
  -1  -4   6     5115.44     5135.92     94.69 o 
   0  -4   6      154.10      171.75     37.02 o 
   1  -4   6    10441.58    10288.11    385.98 o 
   2  -4   6    25678.31    28253.33    843.35 o 
   3  -4   6       80.86      168.97     51.66 o 
   4  -4   6       43.06       91.51     44.25 o 
   5  -4   6     4795.23     5555.83    347.11 o 
   6  -4   6     2238.24     2384.15    158.22 o 
   7  -4   6     2962.55     3146.61    162.76 o 
   8  -4   6      836.20      943.09    105.05 o 
   9  -4   6     3908.16     4047.71    323.99 o 
  10  -4   6      292.62      264.16     75.39 o 
  11  -4   6       94.23      112.75     62.67 o 
  12  -4   6      711.86      651.55    167.56 o 
 -14  -3   6       21.28      -74.59    118.65 o 
 -13  -3   6      354.25      410.46    115.17 o 
 -12  -3   6      165.64      173.99     87.32 o 
 -11  -3   6      242.26      224.29     90.74 o 
 -10  -3   6      836.07      947.77    239.82 o 
  -9  -3   6      766.97      837.33    247.51 o 
  -8  -3   6        7.08      -29.31     69.22 o 
  -7  -3   6     4152.02     3990.14    178.73 o 
  -6  -3   6     2057.85     2198.11     84.67 o 
  -5  -3   6     3503.52     3610.40    155.38 o 
  -4  -3   6      959.04      999.99     32.48 o 
  -3  -3   6    11856.56    12066.11    186.59 o 
  -2  -3   6      763.70      729.08     32.18 o 
  -1  -3   6     2235.52     2454.47     59.23 o 
   0  -3   6      115.06      153.55     28.15 o 
   1  -3   6       39.12       44.26     33.31 o 
   2  -3   6     7086.00     7394.06    176.64 o 
   3  -3   6     2229.34     2302.53     99.61 o 
   4  -3   6     4089.54     4633.50    319.09 o 
   5  -3   6       92.83       63.17     27.31 o 
   6  -3   6      249.07      354.20     70.50 o 
   7  -3   6        7.61       42.51     48.53 o 
   8  -3   6     2969.93     3184.71    183.47 o 
   9  -3   6      682.71      648.64    146.83 o 
  10  -3   6      129.38      134.65     67.87 o 
  11  -3   6       96.84      104.55     55.84 o 
  12  -3   6      497.50      362.21     93.18 o 
 -14  -2   6      987.59      822.79    360.59 o 
 -13  -2   6     2049.77     2312.57    250.25 o 
 -12  -2   6     1520.97     1461.21    218.38 o 
 -11  -2   6      548.21      543.10    136.88 o 
 -10  -2   6     3204.49     3375.73    197.71 o 
  -9  -2   6     5489.58     6094.09    339.77 o 
  -8  -2   6      653.82      691.93    184.69 o 
  -7  -2   6     1747.66     1744.46    129.81 o 
  -6  -2   6     6913.80     6409.14    111.53 o 
  -5  -2   6      556.80      565.07     18.44 o 
  -4  -2   6       23.34       14.11     10.11 o 
  -3  -2   6     1893.23     1971.46     58.37 o 
  -2  -2   6     3869.70     3921.49    154.89 o 
  -1  -2   6     2336.33     2071.63    105.97 o 
   0  -2   6      479.85      553.90     20.65 o 
   1  -2   6        3.77       18.12     10.79 o 
   2  -2   6    16150.27    16949.74    357.33 o 
   3  -2   6       42.18       34.98     17.47 o 
   4  -2   6     1366.88     1541.64     92.92 o 
   5  -2   6       17.30       58.33     33.35 o 
   6  -2   6      862.35     1002.24     81.24 o 
   7  -2   6      236.80      218.89     62.58 o 
   8  -2   6     1331.40     1335.54    101.54 o 
   9  -2   6      264.83      297.40     68.37 o 
  10  -2   6      116.15      100.57     63.86 o 
  11  -2   6      460.41      432.07    185.32 o 
  12  -2   6       29.65        6.63     56.87 o 
 -14  -1   6     1094.03      960.79    306.78 o 
 -13  -1   6     1145.64     1059.26    310.03 o 
 -12  -1   6       11.71       24.09     51.96 o 
 -11  -1   6       56.18       14.96     91.97 o 
 -10  -1   6        2.84       35.50     52.61 o 
  -9  -1   6      994.72     1085.47     81.23 o 
  -8  -1   6        1.70       -9.06     71.25 o 
  -7  -1   6       32.06      124.62     52.08 o 
  -6  -1   6       54.88       65.68     13.40 o 
  -5  -1   6    10903.67     9809.06    174.22 o 
  -3  -1   6      955.14     1066.97     50.37 o 
  -2  -1   6        4.72       24.67     12.28 o 
  -1  -1   6    12393.88    11187.89    215.59 o 
   0  -1   6       97.38      123.91     11.81 o 
   1  -1   6     2584.73     2544.63     66.71 o 
   2  -1   6    17638.53    17948.60    495.84 o 
   3  -1   6    16852.59    17629.34    220.23 o 
   4  -1   6       73.15      174.46     50.57 o 
   5  -1   6      194.33      208.39     48.67 o 
   6  -1   6     2676.70     2821.05    257.86 o 
   7  -1   6       75.34       93.53     50.75 o 
   8  -1   6      261.41      209.58     51.08 o 
   9  -1   6      862.05      922.65    167.95 o 
  10  -1   6        0.31       15.74     42.90 o 
  11  -1   6      457.02      360.68     97.32 o 
 -14   0   6      282.42      179.14     83.03 o 
 -13   0   6       50.50       25.27     69.55 o 
 -12   0   6      389.15      418.09    135.50 o 
 -11   0   6     2038.12     2327.11    222.11 o 
 -10   0   6     1668.26     1767.55    170.67 o 
  -9   0   6        5.78      -14.31     66.10 o 
  -8   0   6     1777.22     1688.00    166.41 o 
  -7   0   6     3790.19     3596.48    209.31 o 
  -6   0   6      840.19      839.62     38.13 o 
  -5   0   6    10238.63     9435.20    172.78 o 
  -4   0   6    20826.71    19220.06    462.20 o 
  -3   0   6     2616.40     2128.17    133.55 o 
  -2   0   6     6536.22     6167.45     85.08 o 
  -1   0   6     1286.62     1207.38     42.69 o 
   0   0   6     3837.71     3867.51    124.41 o 
   1   0   6       36.36       59.94     17.89 o 
   2   0   6     2267.67     2174.10     69.03 o 
   3   0   6    10881.49    10616.67    230.68 o 
   4   0   6      567.57      634.47     55.39 o 
   5   0   6      166.33      189.65     42.27 o 
   6   0   6      731.21      845.44    101.02 o 
   7   0   6       65.71       61.06     46.90 o 
   8   0   6      264.52      297.38     76.43 o 
   9   0   6     1686.85     1633.75     88.28 o 
  10   0   6      992.63      843.45    205.63 o 
  11   0   6     1274.03     1208.10    152.13 o 
 -14   1   6      303.21      328.59    128.46 o 
 -13   1   6      344.58      353.31    114.11 o 
 -12   1   6       14.80       30.65     49.65 o 
 -11   1   6     4179.13     4349.86    378.87 o 
 -10   1   6     1272.29     1341.93    246.99 o 
  -9   1   6      105.30      150.61     51.26 o 
  -8   1   6        9.85       13.56      7.94 o 
  -7   1   6     1271.46     1376.61     54.31 o 
  -6   1   6       80.40      111.50     20.15 o 
  -5   1   6     1013.45     1051.01     34.39 o 
  -4   1   6     7016.42     6317.93    173.38 o 
  -3   1   6       66.32       61.98     16.00 o 
  -2   1   6     3657.68     3409.33    115.18 o 
  -1   1   6      400.24      443.17     15.73 o 
   0   1   6     3847.24     3411.99    144.00 o 
   1   1   6     1196.56     1098.28     72.00 o 
   2   1   6       12.00       23.73     10.82 o 
   3   1   6     1206.11     1308.15     62.77 o 
   4   1   6     4519.50     4803.83    219.71 o 
   5   1   6     9189.72     9755.66    380.06 o 
   6   1   6     1474.75     1411.45    132.09 o 
   7   1   6      605.05      569.48    134.78 o 
   8   1   6     2269.69     2284.38    221.49 o 
   9   1   6       11.62       55.07     48.68 o 
  10   1   6       49.06      -13.12     63.79 o 
  11   1   6     1610.94     1359.43    293.62 o 
 -14   2   6      220.11      202.07     93.83 o 
 -13   2   6       13.07       32.70     81.21 o 
 -12   2   6      514.44      573.36    146.80 o 
 -11   2   6     1192.86     1311.72    178.99 o 
 -10   2   6      828.37      854.62    235.93 o 
  -9   2   6       13.82       16.92     10.05 o 
  -8   2   6      175.82      184.56     43.02 o 
  -7   2   6      263.10      313.07     36.39 o 
  -6   2   6     4660.76     4524.99    136.74 o 
  -5   2   6      468.35      408.06     22.87 o 
  -4   2   6     2549.87     2640.56     79.83 o 
  -3   2   6        0.77       18.01      9.58 o 
  -2   2   6     8144.16     7960.14    518.82 o 
  -1   2   6     1597.16     1494.53     64.23 o 
   0   2   6     3246.76     3367.55    154.18 o 
   1   2   6     5814.65     6836.04    518.89 o 
   2   2   6       69.41       64.30     19.58 o 
   3   2   6      432.55      403.06     39.43 o 
   4   2   6     1561.48     1524.88    157.16 o 
   5   2   6     5511.26     5760.17    305.19 o 
   6   2   6      594.72      496.50    118.87 o 
   7   2   6      167.56      140.97     51.80 o 
   8   2   6       36.37       24.91     45.38 o 
   9   2   6        0.53       14.97     47.10 o 
  10   2   6      477.39      414.87    134.04 o 
  11   2   6      757.58      470.11    136.50 o 
 -13   3   6       44.53        6.91     54.00 o 
 -12   3   6      107.32       78.66     60.15 o 
 -11   3   6     1476.21     1572.92    210.77 o 
 -10   3   6     1240.44     1095.69    130.98 o 
  -9   3   6        5.30       27.12     22.55 o 
  -8   3   6      276.69      266.84     54.04 o 
  -7   3   6      265.88      280.48     56.15 o 
  -6   3   6      264.54      305.83     60.73 o 
  -5   3   6      560.52      566.31     46.88 o 
  -4   3   6     1691.92     1583.30     74.26 o 
  -3   3   6     8239.00     7924.19    179.66 o 
  -2   3   6     4261.76     3809.31    317.52 o 
  -1   3   6      563.11      557.51     26.64 o 
   0   3   6     1038.91     1137.75     65.70 o 
   1   3   6     1985.41     1965.10    129.20 o 
   2   3   6       22.67        2.86     16.83 o 
   3   3   6     2077.78     2296.79    193.24 o 
   4   3   6      378.03      409.90     97.27 o 
   5   3   6     1219.18     1149.96     62.94 o 
   6   3   6       14.03       17.57     23.61 o 
   7   3   6       15.83       13.14     40.84 o 
   8   3   6       12.76       73.40     49.29 o 
   9   3   6        4.88       -2.56     42.75 o 
  10   3   6     1537.79     1572.95    326.31 o 
 -13   4   6      132.16      110.85     71.84 o 
 -12   4   6      507.77      426.05    164.92 o 
 -11   4   6       45.56       80.62     52.32 o 
 -10   4   6     4301.75     3920.21    410.65 o 
  -9   4   6      102.93       58.08     28.46 o 
  -8   4   6     1147.35     1148.23    118.41 o 
  -7   4   6      193.27      140.44     53.22 o 
  -6   4   6       71.33       61.76     26.11 o 
  -5   4   6     3436.42     3812.64    224.57 o 
  -4   4   6     3366.66     3581.68    180.87 o 
  -3   4   6      947.18      911.82     31.74 o 
  -2   4   6      635.89      662.74     24.02 o 
  -1   4   6     2060.93     1800.22    132.53 o 
   0   4   6        1.52        2.52     11.15 o 
   1   4   6      910.76      791.73     55.05 o 
   2   4   6      387.66      420.92     83.58 o 
   3   4   6     1830.84     2038.74    171.78 o 
   4   4   6       31.01       33.33     24.75 o 
   5   4   6     1746.36     1428.63    235.32 o 
   6   4   6      163.94      110.50     54.73 o 
   7   4   6      146.59      154.75     49.77 o 
   8   4   6       68.78       62.96     33.49 o 
   9   4   6       68.70       77.57     35.19 o 
  10   4   6      313.02      231.94     94.47 o 
 -13   5   6       23.34       -5.04     67.52 o 
 -12   5   6     1746.63     1985.35    542.03 o 
 -11   5   6      416.13      416.53    169.00 o 
 -10   5   6      498.34      381.82     91.39 o 
  -9   5   6      433.01      354.13     85.78 o 
  -8   5   6      210.45      196.80     48.29 o 
  -7   5   6      697.72      599.13     70.04 o 
  -6   5   6     3390.30     3800.89    428.68 o 
  -5   5   6    11047.34    11332.46    467.06 o 
  -4   5   6      694.62      695.12     51.57 o 
  -3   5   6      265.80      257.10     41.57 o 
  -2   5   6     2277.31     2150.78    191.21 o 
  -1   5   6     6500.63     7047.34    407.24 o 
   0   5   6      530.46      484.12    165.38 o 
   1   5   6     1381.91     1384.00    102.46 o 
   2   5   6     2011.44     1850.97    247.46 o 
   3   5   6     1451.47     1288.90    313.01 o 
   4   5   6     1030.77     1235.87    218.82 o 
   5   5   6     1010.77      824.80     99.42 o 
   6   5   6      903.65      634.54    162.75 o 
   7   5   6        9.55       -2.12     42.93 o 
   8   5   6       29.26       46.44     29.41 o 
   9   5   6       10.49       32.19     40.16 o 
 -12   6   6     1424.52     1772.70    486.82 o 
 -11   6   6      642.36      553.21    203.55 o 
 -10   6   6      187.16      146.10     49.93 o 
  -9   6   6       77.34       44.30     27.98 o 
  -8   6   6     2599.01     2371.92    289.35 o 
  -7   6   6      398.78      443.60    130.93 o 
  -6   6   6      227.34      284.94    106.44 o 
  -5   6   6     3867.36     4227.38    307.88 o 
  -4   6   6      570.30      473.72     79.39 o 
  -3   6   6     4281.84     4703.46    259.58 o 
  -2   6   6       29.18       53.48     48.69 o 
  -1   6   6      554.02      499.86    167.21 o 
   0   6   6      161.92      170.07     61.97 o 
   1   6   6        4.01       28.13     42.45 o 
   2   6   6      356.11      390.83    101.77 o 
   3   6   6     1009.15     1524.39    250.91 o 
   4   6   6     1577.17     2105.89    270.07 o 
   5   6   6        1.20       10.96     46.76 o 
   6   6   6      119.49       83.87     77.26 o 
   7   6   6      157.22      188.60    101.93 o 
   8   6   6       89.03      111.92     62.72 o 
 -11   7   6      789.80      537.02    225.27 o 
 -10   7   6     1343.16     1359.61    197.72 o 
  -9   7   6      591.07      544.40    164.22 o 
  -8   7   6      320.10      224.59     55.48 o 
  -7   7   6      545.33      749.15    160.72 o 
  -6   7   6      120.55      144.13     39.01 o 
  -5   7   6        8.48        0.70     31.58 o 
  -4   7   6       47.59       38.30     30.92 o 
  -3   7   6     4907.99     5153.79    524.31 o 
  -2   7   6     2480.39     2794.28    246.43 o 
  -1   7   6       22.01       -7.78     59.71 o 
   0   7   6       79.16      124.56     61.62 o 
   1   7   6      982.99     1163.00    192.36 o 
   2   7   6       36.02       30.25     58.14 o 
   3   7   6     1238.75     1658.17    198.94 o 
   4   7   6     3995.12     5235.66    820.47 o 
   5   7   6       43.23        3.75     90.52 o 
   6   7   6      115.37      176.58     92.46 o 
   7   7   6        0.52        6.06     79.00 o 
 -10   8   6        4.44       58.45     32.37 o 
  -9   8   6      549.76      748.45    135.61 o 
  -8   8   6       65.76       42.82     26.02 o 
  -7   8   6        9.26       17.96     42.54 o 
  -6   8   6      317.57      472.58    103.80 o 
  -5   8   6      728.79      607.57    209.68 o 
  -4   8   6      556.69      453.05    138.04 o 
  -3   8   6     1164.90     1463.42     86.87 o 
  -2   8   6     1980.68     2273.94    308.42 o 
  -1   8   6       14.47       -2.21     61.13 o 
   0   8   6        8.17       37.28     45.25 o 
   1   8   6      179.64      161.46     72.23 o 
   2   8   6      594.69      514.06    148.68 o 
   3   8   6        0.40      -25.91     89.70 o 
   4   8   6      879.22      867.32    282.56 o 
   5   8   6      194.12      161.41     78.60 o 
   6   8   6      460.64      523.52    196.35 o 
  -9   9   6     1287.25     1061.55    129.39 o 
  -8   9   6       58.25       55.98     40.88 o 
  -7   9   6      303.91      248.64    131.11 o 
  -6   9   6      330.46      341.34    148.72 o 
  -5   9   6      259.90      300.41    111.75 o 
  -4   9   6     1616.41     1824.42    189.02 o 
  -3   9   6       24.75       67.27     32.36 o 
  -2   9   6      248.84      213.38     66.08 o 
  -1   9   6      420.92      465.92    141.38 o 
   0   9   6     1508.39     1745.92    235.84 o 
   1   9   6      204.05      236.62     90.43 o 
   2   9   6      329.79      391.67    141.19 o 
   3   9   6      413.10      613.08    197.90 o 
   4   9   6      654.79      559.90    159.21 o 
   5   9   6      126.16      110.86     62.80 o 
  -7  10   6      126.60      111.80     71.53 o 
  -6  10   6      275.49      245.36     89.06 o 
  -5  10   6       13.75      -26.70     84.00 o 
  -4  10   6      385.10      437.51    162.84 o 
  -3  10   6      850.07      605.85    201.64 o 
  -2  10   6     3208.13     3033.94    286.32 o 
  -1  10   6      128.32      102.70     70.73 o 
   0  10   6       66.47       54.81     65.99 o 
   1  10   6       90.53       48.07     68.49 o 
   2  10   6        5.70       20.00     86.87 o 
   3  10   6       65.42      173.49    159.75 o 
  -4  11   6      134.42      154.59     71.66 o 
  -3  11   6        9.43       24.87     78.25 o 
  -2  11   6     1248.20     1100.36    333.67 o 
  -1  11   6      136.53      106.64     80.59 o 
   0  11   6      102.81      155.83    113.31 o 
  -3 -14   7      295.10      266.91     98.81 o 
  -2 -14   7     1648.20     1544.63    186.62 o 
  -1 -14   7      962.49      764.06    250.23 o 
   0 -14   7      273.46      178.00     94.56 o 
   1 -14   7       44.94       24.17     49.61 o 
   2 -14   7       70.95       50.95     55.16 o 
   3 -14   7       93.86      101.12     73.60 o 
  -6 -13   7       81.66       33.86     47.55 o 
  -5 -13   7       32.29      -19.83     66.52 o 
  -4 -13   7      733.39      692.34    200.45 o 
  -3 -13   7      311.64      292.65     95.31 o 
  -2 -13   7        3.04       32.64     42.23 o 
  -1 -13   7     1096.78      879.59    225.68 o 
   0 -13   7       38.19       38.99     43.33 o 
   1 -13   7      244.32      260.37     94.25 o 
   2 -13   7      107.55      130.29     56.95 o 
   3 -13   7      919.35      870.09    112.93 o 
   4 -13   7       50.25       20.05     59.89 o 
   5 -13   7       60.56       53.81     53.56 o 
  -7 -12   7      200.78      158.68     64.44 o 
  -6 -12   7      177.65      127.99     61.02 o 
  -5 -12   7      165.45      154.70     50.85 o 
  -4 -12   7      584.99      518.95    103.03 o 
  -3 -12   7      766.36      693.82    185.37 o 
  -2 -12   7      426.03      399.10    102.69 o 
  -1 -12   7      157.43      134.43     68.27 o 
   0 -12   7       96.73       51.24     41.14 o 
   1 -12   7       17.07       22.21     44.48 o 
   2 -12   7      503.88      519.81    148.79 o 
   3 -12   7      742.81      758.53     85.83 o 
   4 -12   7      539.33      389.97    111.19 o 
   5 -12   7       79.64       49.74     63.79 o 
   6 -12   7      224.43      129.20     64.60 o 
   7 -12   7      161.28      150.62     75.08 o 
  -9 -11   7      227.69      185.18     74.98 o 
  -8 -11   7     1560.10     1438.10    178.31 o 
  -7 -11   7      939.29      886.79    107.41 o 
  -6 -11   7      463.63      449.84    103.37 o 
  -5 -11   7      773.98      698.55     74.12 o 
  -4 -11   7      107.46       58.78     43.47 o 
  -3 -11   7      391.68      381.40    104.19 o 
  -2 -11   7        8.29        3.79     48.51 o 
  -1 -11   7     1035.75     1012.48     86.39 o 
   0 -11   7     1024.62      822.74    232.14 o 
   1 -11   7      396.87      357.28     82.22 o 
   2 -11   7       41.93       37.77     40.83 o 
   3 -11   7       60.97       92.37     47.55 o 
   4 -11   7      277.58      266.80    115.82 o 
   5 -11   7      218.83      214.37     72.48 o 
   6 -11   7      185.66      157.88     73.17 o 
   7 -11   7       98.53       62.62     62.97 o 
   8 -11   7       20.61       32.27     37.71 o 
 -10 -10   7      264.07      283.74    128.46 o 
  -9 -10   7        7.79       -0.02     74.84 o 
  -8 -10   7      484.56      438.84    117.48 o 
  -7 -10   7      830.65      743.97    199.81 o 
  -6 -10   7      440.59      342.27     74.82 o 
  -5 -10   7      105.85       82.34     42.20 o 
  -4 -10   7       15.33       42.24     36.35 o 
  -3 -10   7     2833.00     2895.67    170.35 o 
  -2 -10   7       82.11       57.51     39.53 o 
  -1 -10   7     1468.65     1454.02    109.53 o 
   0 -10   7       56.42       69.30     35.53 o 
   1 -10   7       96.77      107.80     39.44 o 
   2 -10   7      816.36      852.24     95.87 o 
   3 -10   7     3212.68     3249.50    190.58 o 
   4 -10   7      842.79      696.23    176.91 o 
   5 -10   7      461.14      405.62     92.60 o 
   6 -10   7      166.30      112.30     58.53 o 
   7 -10   7      317.03      267.98     93.70 o 
   8 -10   7      215.93      218.34     82.60 o 
   9 -10   7       58.31       71.08     63.00 o 
 -11  -9   7        1.17       23.98    100.68 o 
 -10  -9   7     1388.87     1219.16    450.12 o 
  -9  -9   7     2511.32     2705.09    196.89 o 
  -8  -9   7       63.70       82.77     39.27 o 
  -7  -9   7        0.68       16.78     38.48 o 
  -6  -9   7     1358.73     1425.03    128.03 o 
  -5  -9   7      972.27     1035.81     85.90 o 
  -4  -9   7     6041.88     6562.49    287.40 o 
  -3  -9   7    11569.30    13885.01    664.13 o 
  -2  -9   7     9260.87     9799.06    661.27 o 
  -1  -9   7      767.98      733.42    173.50 o 
   0  -9   7      910.05      799.27    100.11 o 
   1  -9   7     5652.52     5249.18    237.18 o 
   2  -9   7      719.64      586.09    174.49 o 
   3  -9   7     1409.75     1304.58     83.04 o 
   4  -9   7     1391.87     1237.55     83.77 o 
   5  -9   7     1813.43     1373.33    219.82 o 
   6  -9   7      117.09      134.72     60.55 o 
   7  -9   7      505.31      408.47    121.40 o 
   8  -9   7      232.68      195.57    105.67 o 
   9  -9   7       26.01       32.21     61.54 o 
 -11  -8   7       29.34       80.35     71.07 o 
 -10  -8   7     1202.88     1202.78    348.57 o 
  -9  -8   7     2460.87     2938.66    233.38 o 
  -8  -8   7       38.50       62.78     35.75 o 
  -7  -8   7       76.94       63.39     38.49 o 
  -6  -8   7      281.56      224.29     50.43 o 
  -5  -8   7      154.62      180.60     50.54 o 
  -4  -8   7      747.03      803.75     91.03 o 
  -3  -8   7     1942.97     1820.82    109.55 o 
  -2  -8   7     3473.16     3431.27    211.82 o 
  -1  -8   7     1116.85     1102.82     82.15 o 
   0  -8   7     1748.77     1700.03    128.60 o 
   1  -8   7      334.09      308.49     76.67 o 
   2  -8   7      336.28      405.05    116.54 o 
   3  -8   7      758.37      778.45    198.41 o 
   4  -8   7      654.39      713.23    188.46 o 
   5  -8   7     3393.49     3113.15    266.15 o 
   6  -8   7     1822.22     2140.59    236.56 o 
   7  -8   7     1608.87     1563.06    134.38 o 
   8  -8   7     1119.03     1090.43    283.19 o 
   9  -8   7     1552.09     1798.05    225.43 o 
  10  -8   7      958.26      771.87    194.08 o 
 -12  -7   7       63.35      107.29     73.54 o 
 -11  -7   7       49.52      100.79     45.11 o 
 -10  -7   7        6.52       20.70     54.67 o 
  -9  -7   7     1683.89     2169.20    196.86 o 
  -8  -7   7       13.70       21.70     40.82 o 
  -7  -7   7     3241.13     3754.45    176.81 o 
  -6  -7   7     1063.82     1083.64     54.03 o 
  -5  -7   7     2630.03     3017.50    184.34 o 
  -4  -7   7     1395.89     1561.54    124.86 o 
  -3  -7   7       12.87       12.44     27.38 o 
  -2  -7   7      421.38      455.98    110.69 o 
  -1  -7   7     1401.12     1585.15     98.36 o 
   0  -7   7    10838.96    10215.31    275.40 o 
   1  -7   7     3392.02     3482.13    217.56 o 
   2  -7   7      160.67      170.00     50.38 o 
   3  -7   7     2486.74     2422.07    157.03 o 
   4  -7   7      164.63      210.08     61.91 o 
   5  -7   7     2407.49     2771.92    192.60 o 
   6  -7   7     3663.31     4358.77    317.36 o 
   7  -7   7     2707.10     2785.44    211.59 o 
   8  -7   7      249.36      225.10     68.41 o 
   9  -7   7       68.76       60.19     45.86 o 
  10  -7   7       41.34       14.85     84.17 o 
 -12  -6   7     1112.86     1030.21    325.37 o 
 -11  -6   7       83.82      106.62     88.21 o 
 -10  -6   7        4.05       42.70     47.90 o 
  -9  -6   7     2912.43     3696.74    294.88 o 
  -8  -6   7     1727.77     1578.05    153.18 o 
  -7  -6   7       62.66       63.11     19.30 o 
  -6  -6   7       83.58       69.62     18.76 o 
  -5  -6   7      414.88      426.10    102.53 o 
  -4  -6   7      405.37      451.74     53.80 o 
  -3  -6   7     3031.64     3034.31    136.24 o 
  -2  -6   7     6087.05     5872.12    173.82 o 
  -1  -6   7      383.56      439.26    120.29 o 
   0  -6   7     5153.86     4879.36    177.23 o 
   1  -6   7     1820.21     1864.71     73.80 o 
   2  -6   7       21.14       44.45     39.42 o 
   3  -6   7      388.21      374.29    119.09 o 
   4  -6   7       93.62      134.48     41.61 o 
   5  -6   7     1424.11     1574.83    165.17 o 
   6  -6   7     1010.74     1387.58    120.33 o 
   7  -6   7      409.89      399.53    103.86 o 
   8  -6   7       25.03       54.00     52.37 o 
   9  -6   7      305.75      290.07     96.73 o 
  10  -6   7       17.72       44.18     45.94 o 
  11  -6   7       47.19       64.24     54.41 o 
 -13  -5   7       20.47       42.42     49.00 o 
 -12  -5   7      537.92      581.30    177.85 o 
 -11  -5   7      301.84      326.97    135.48 o 
 -10  -5   7      614.00      585.87    164.17 o 
  -9  -5   7     2181.65     2778.42    394.87 o 
  -8  -5   7     2929.87     3259.05    250.21 o 
  -7  -5   7     1269.34     1394.93     89.47 o 
  -6  -5   7       13.12        4.91     15.51 o 
  -5  -5   7        3.80       11.45     22.96 o 
  -4  -5   7     1406.08     1469.01     70.60 o 
  -3  -5   7      152.44      245.99     45.32 o 
  -2  -5   7     4189.89     4085.23    116.50 o 
  -1  -5   7     3720.67     3835.03    117.78 o 
   0  -5   7     7155.34     6544.38    167.68 o 
   1  -5   7      140.48       96.56     27.07 o 
   2  -5   7        3.52      -32.70     48.27 o 
   3  -5   7       75.37       52.99     47.98 o 
   4  -5   7      992.82     1112.64     89.23 o 
   5  -5   7     1594.47     1711.12    165.36 o 
   6  -5   7     1063.72     1337.14     83.99 o 
   7  -5   7      873.89      971.63    204.51 o 
   8  -5   7      137.48      134.04     55.00 o 
   9  -5   7      224.52      203.04     56.48 o 
  10  -5   7       77.93       26.16     44.42 o 
  11  -5   7      219.69      166.28     83.18 o 
 -13  -4   7      267.81      256.25    134.39 o 
 -12  -4   7        0.90       -2.65     60.03 o 
 -11  -4   7        3.63       48.88     56.40 o 
 -10  -4   7     3200.35     3594.68    234.70 o 
  -9  -4   7      262.86      301.65    102.98 o 
  -8  -4   7      616.29      636.02     43.71 o 
  -7  -4   7     1514.24     1506.15    108.25 o 
  -6  -4   7    14528.02    13737.16    365.28 o 
  -5  -4   7     5385.11     5773.68    291.43 o 
  -4  -4   7     7781.46     7370.29    447.65 o 
  -3  -4   7     7391.54     7367.13    205.02 o 
  -2  -4   7      916.99      945.53     36.67 o 
  -1  -4   7     1409.73     1431.63     54.55 o 
   0  -4   7    12746.25    12451.24    232.02 o 
   1  -4   7     7893.50     8158.18    261.85 o 
   2  -4   7     4896.33     6108.25    465.20 o 
   3  -4   7     5851.82     6986.97    367.13 o 
   4  -4   7        7.74       28.80     26.37 o 
   5  -4   7      305.25      287.57     75.65 o 
   6  -4   7      149.37      201.29     55.06 o 
   7  -4   7     2816.46     3218.35    200.70 o 
   8  -4   7       63.49       99.84     48.56 o 
   9  -4   7      637.85      611.20    153.73 o 
  10  -4   7       24.55       47.51     52.57 o 
  11  -4   7      291.77      321.75     93.78 o 
 -13  -3   7     1099.11     1099.40    422.95 o 
 -12  -3   7     1061.55     1012.60    245.88 o 
 -11  -3   7     1046.59     1169.07    151.60 o 
 -10  -3   7     4635.74     4982.52    330.70 o 
  -9  -3   7      732.47      803.08    260.50 o 
  -8  -3   7       49.30       70.03     32.89 o 
  -7  -3   7     3480.70     3360.41    170.85 o 
  -6  -3   7    13492.81    13205.16    376.89 o 
  -5  -3   7     1843.32     1974.68     86.69 o 
  -4  -3   7    10530.25    11296.61    453.57 o 
  -3  -3   7     3239.58     3601.41    210.70 o 
  -2  -3   7      185.82      242.19     15.83 o 
  -1  -3   7      844.41      698.68     41.99 o 
   0  -3   7      825.71      779.18     42.10 o 
   1  -3   7     8183.31     8326.76    164.52 o 
   2  -3   7     1626.54     1655.30    124.87 o 
   3  -3   7      612.11      664.83     80.38 o 
   4  -3   7      491.02      474.55    132.95 o 
   5  -3   7     2809.11     3118.14    208.31 o 
   6  -3   7     8483.17     9394.35    507.11 o 
   7  -3   7      336.39      398.71    101.04 o 
   8  -3   7      415.57      448.78    109.27 o 
   9  -3   7     1830.45     2094.47    246.17 o 
  10  -3   7      753.25      779.24    177.90 o 
  11  -3   7      866.86      664.69    170.70 o 
 -14  -2   7      128.65       29.04     85.25 o 
 -13  -2   7      262.38      327.39    106.30 o 
 -12  -2   7      874.72      883.19    258.82 o 
 -11  -2   7      378.10      358.95    115.77 o 
 -10  -2   7      620.11      751.52    225.81 o 
  -9  -2   7       44.77      119.62     68.13 o 
  -8  -2   7     4234.03     4408.75    238.04 o 
  -7  -2   7      416.43      412.84     31.40 o 
  -6  -2   7     2340.18     2338.62     95.23 o 
  -5  -2   7       96.00       85.97     17.91 o 
  -4  -2   7     8968.95     8705.86    217.84 o 
  -3  -2   7      566.33      540.21     28.45 o 
  -2  -2   7    16458.00    15905.96    518.88 o 
  -1  -2   7    20940.89    20049.79    503.86 o 
   0  -2   7     3634.53     3701.47    102.38 o 
   1  -2   7       98.07      145.35     35.15 o 
   2  -2   7     5418.88     6530.64    437.65 o 
   3  -2   7     7958.37     8292.17    195.68 o 
   4  -2   7     2905.13     2750.12    355.61 o 
   5  -2   7     6143.73     6991.12    363.44 o 
   6  -2   7     5328.66     6115.45    420.74 o 
   7  -2   7     1152.42     1166.04     96.94 o 
   8  -2   7       15.39       11.82     39.55 o 
   9  -2   7      677.04      650.87    155.11 o 
  10  -2   7      367.34      290.58     83.65 o 
  11  -2   7       73.80       65.11     60.84 o 
 -14  -1   7      111.09       93.41     69.98 o 
 -13  -1   7     1610.70     1820.89    268.28 o 
 -12  -1   7      137.15      173.64    113.39 o 
 -11  -1   7        1.75       28.24     30.19 o 
 -10  -1   7       13.71       36.57     53.85 o 
  -9  -1   7     1490.06     1527.60     95.81 o 
  -8  -1   7     4773.37     4957.35    266.47 o 
  -7  -1   7     2225.09     2156.21    125.02 o 
  -6  -1   7      558.74      606.05     33.15 o 
  -5  -1   7     2790.48     3193.82    167.49 o 
  -4  -1   7      662.02      691.57     39.38 o 
  -3  -1   7      354.00      324.78     14.72 o 
  -2  -1   7     2220.41     2079.18     45.17 o 
  -1  -1   7     4970.59     4445.48    124.56 o 
   0  -1   7      461.65      483.20     22.67 o 
   1  -1   7       52.49       77.87     18.85 o 
   2  -1   7        2.63       25.66     17.17 o 
   3  -1   7      211.50      161.32     44.44 o 
   4  -1   7        3.99        6.70     34.16 o 
   5  -1   7      497.58      532.35     93.10 o 
   6  -1   7     2995.15     3132.20    153.54 o 
   7  -1   7       22.58        8.85     36.22 o 
   8  -1   7     3874.09     4058.60    307.96 o 
   9  -1   7        0.56       26.84     48.27 o 
  10  -1   7       40.72       25.34     60.80 o 
  11  -1   7       30.84       46.36     33.39 o 
 -14   0   7        2.16      -84.63     97.09 o 
 -13   0   7      767.33      650.32    246.98 o 
 -12   0   7      474.34      618.96    183.35 o 
 -11   0   7      291.89      228.73    102.98 o 
 -10   0   7      670.45      697.19    243.35 o 
  -9   0   7      618.61      805.82     90.62 o 
  -8   0   7      354.46      318.75     28.73 o 
  -7   0   7      457.96      408.87     21.68 o 
  -6   0   7      991.83      906.27     74.53 o 
  -5   0   7     1053.46     1001.01     42.50 o 
  -4   0   7      350.36      391.16     28.26 o 
  -3   0   7      148.86      165.27     18.37 o 
  -2   0   7      548.16      588.80     26.16 o 
  -1   0   7     3803.88     3623.27    161.37 o 
   0   0   7      614.96      611.80     32.93 o 
   1   0   7     3928.70     3678.83    137.09 o 
   2   0   7      494.09      475.93     30.54 o 
   3   0   7       55.21       87.97     27.72 o 
   4   0   7      117.87      122.51     51.96 o 
   5   0   7        1.84       19.28     31.37 o 
   6   0   7      649.84      621.60    145.21 o 
   7   0   7       97.84      149.02     51.32 o 
   8   0   7     4135.94     4409.00    330.60 o 
   9   0   7      295.21      257.76     77.51 o 
  10   0   7       76.42       38.92     53.60 o 
  11   0   7      295.59      241.37     72.41 o 
 -14   1   7      471.82      450.12    104.11 o 
 -13   1   7        3.11       13.81     98.38 o 
 -12   1   7       38.35       37.04     38.33 o 
 -11   1   7      798.02      795.89    254.94 o 
 -10   1   7       34.06       47.88     46.74 o 
  -9   1   7      340.66      306.81     35.25 o 
  -8   1   7     1186.64     1172.52     49.72 o 
  -7   1   7    10559.22    11915.71   1009.96 o 
  -6   1   7       82.74       70.39     15.26 o 
  -5   1   7      108.68      103.82     18.07 o 
  -4   1   7      488.12      425.56     20.41 o 
  -3   1   7     3269.57     3325.74    159.32 o 
  -2   1   7      233.12      250.32     18.18 o 
  -1   1   7     5921.13     5867.07    170.61 o 
   0   1   7     5980.43     5583.50    143.77 o 
   1   1   7      255.95      264.83     25.11 o 
   2   1   7     2003.82     2037.87     83.32 o 
   3   1   7       12.05       25.82     26.75 o 
   4   1   7     2363.08     2618.94    166.11 o 
   5   1   7      205.20      174.82     58.12 o 
   6   1   7      516.56      494.44    128.48 o 
   7   1   7       22.50       41.85     39.84 o 
   8   1   7      646.99      674.10    156.66 o 
   9   1   7      454.98      405.69     96.56 o 
  10   1   7       12.70      -24.24     57.22 o 
 -13   2   7      742.80      731.73    225.65 o 
 -12   2   7        0.32        7.16     41.42 o 
 -11   2   7     2778.24     2979.28    264.85 o 
 -10   2   7      911.45     1063.12    108.00 o 
  -9   2   7      196.10      143.54     57.21 o 
  -8   2   7     1295.21     1240.12     61.90 o 
  -7   2   7     7270.22     7095.71    389.95 o 
  -6   2   7     3993.30     4148.86    141.53 o 
  -5   2   7        9.47       10.80     16.58 o 
  -4   2   7      749.28      634.95     45.12 o 
  -3   2   7      805.47      826.61     44.47 o 
  -2   2   7       41.81       41.06     12.17 o 
  -1   2   7     6111.70     5676.75    138.89 o 
   0   2   7     3492.87     3195.92    163.70 o 
   1   2   7      769.29      864.64     68.13 o 
   2   2   7     1346.72     1228.39     67.28 o 
   3   2   7       92.79       88.65     33.97 o 
   4   2   7      302.06      278.07     69.27 o 
   5   2   7       10.73       21.23     26.39 o 
   6   2   7       56.42       67.18     35.91 o 
   7   2   7      327.52      246.73     66.28 o 
   8   2   7      878.36     1008.29    161.86 o 
   9   2   7     2104.47     1942.73    169.82 o 
  10   2   7      178.81       97.16     77.40 o 
 -13   3   7      630.13      561.86    208.85 o 
 -12   3   7        0.90      -22.31     60.09 o 
 -11   3   7       89.47       84.30     46.71 o 
 -10   3   7      471.73      517.47    186.13 o 
  -9   3   7      291.77      314.58     78.97 o 
  -8   3   7       84.21       73.76     29.68 o 
  -7   3   7     2572.89     2442.06    226.53 o 
  -6   3   7        7.23       20.73     22.63 o 
  -5   3   7     1508.26     1539.70    109.18 o 
  -4   3   7      236.65      230.81     54.62 o 
  -3   3   7      330.99      336.81     36.65 o 
  -2   3   7     2484.20     2449.31    131.17 o 
  -1   3   7       34.47       38.10     11.36 o 
   0   3   7     1146.13     1200.15     87.45 o 
   1   3   7     2349.92     2382.51    195.33 o 
   2   3   7     5402.93     6106.63    382.01 o 
   3   3   7     3650.30     4371.52    310.94 o 
   4   3   7      724.88      855.44     80.82 o 
   5   3   7     1070.95     1072.01    133.69 o 
   6   3   7      100.15       86.94     40.90 o 
   7   3   7        5.45       20.24     47.10 o 
   8   3   7     1099.18     1003.38    173.13 o 
   9   3   7      663.26      503.50    108.51 o 
  10   3   7      162.07      105.39     61.01 o 
 -13   4   7      660.10      505.04    198.50 o 
 -12   4   7      245.69      189.78     85.01 o 
 -11   4   7      167.82      137.17     87.24 o 
 -10   4   7      181.28      111.47     38.92 o 
  -9   4   7     2643.01     2652.11    241.04 o 
  -8   4   7      987.65     1043.75    119.97 o 
  -7   4   7      239.78      175.45     43.54 o 
  -6   4   7        1.09       -8.00     28.95 o 
  -5   4   7     2205.47     2660.24    174.07 o 
  -4   4   7     5013.00     5513.80    355.61 o 
  -3   4   7     1632.51     1662.98    101.34 o 
  -2   4   7     1369.68     1247.05     72.28 o 
  -1   4   7     2206.85     2408.33    132.63 o 
   0   4   7      841.52      777.50     56.62 o 
   1   4   7      520.86      546.61     30.88 o 
   2   4   7     4305.07     5001.44    382.88 o 
   3   4   7      897.08      909.32     99.87 o 
   4   4   7      969.33     1045.41    192.40 o 
   5   4   7       38.42       64.80     36.83 o 
   6   4   7      873.00      973.45    127.09 o 
   7   4   7      204.67      259.00     73.95 o 
   8   4   7      109.30       54.56     35.49 o 
   9   4   7      357.46      202.42     70.14 o 
 -12   5   7       25.71       78.10    110.57 o 
 -11   5   7       63.22       76.60     39.35 o 
 -10   5   7      364.17      270.23     79.85 o 
  -9   5   7      265.40      265.24     65.53 o 
  -8   5   7     1518.83     1372.65     97.06 o 
  -7   5   7     1707.35     1423.42    202.96 o 
  -6   5   7      279.82      254.73     74.86 o 
  -5   5   7     3334.45     3976.83    240.16 o 
  -4   5   7       60.34       54.86     22.92 o 
  -3   5   7      142.30      154.39     34.48 o 
  -2   5   7      243.90      215.34     31.98 o 
  -1   5   7       30.00       28.19     18.99 o 
   0   5   7     3897.81     4752.68    258.17 o 
   1   5   7     1025.47     1192.96    128.16 o 
   2   5   7      297.89      290.47     46.18 o 
   3   5   7     1145.65      818.17    196.15 o 
   4   5   7       65.55      117.17     46.98 o 
   5   5   7      262.73      317.41     71.19 o 
   6   5   7      174.92      269.09     76.77 o 
   7   5   7     1772.18     2287.96    215.17 o 
   8   5   7      481.79      519.49    193.62 o 
 -12   6   7       70.22       64.51     37.96 o 
 -11   6   7      604.32      430.76    112.77 o 
 -10   6   7        8.80      -13.58     41.62 o 
  -9   6   7       58.68       47.92     25.91 o 
  -8   6   7       24.52      -21.19     52.60 o 
  -7   6   7      657.53      777.69     93.41 o 
  -6   6   7     1175.71     1382.47    139.52 o 
  -5   6   7      411.32      383.13    105.17 o 
  -4   6   7       27.70       20.23     22.70 o 
  -3   6   7       59.85      134.68     41.93 o 
  -2   6   7       54.78       28.60     21.10 o 
  -1   6   7        5.89        7.92     37.83 o 
   0   6   7     1423.89     1742.44    167.62 o 
   1   6   7     1393.41     1972.97    282.31 o 
   2   6   7     1022.19      994.11    128.38 o 
   3   6   7       92.67      -10.08     81.19 o 
   4   6   7       94.44      163.76     71.62 o 
   5   6   7      266.86      174.71     71.37 o 
   6   6   7      193.46      250.94    121.29 o 
   7   6   7      517.56      536.20    229.78 o 
 -11   7   7     1185.05     1229.99    277.17 o 
 -10   7   7        1.59       21.80     30.45 o 
  -9   7   7        1.87       -2.01     23.46 o 
  -8   7   7     2353.61     2146.87    334.73 o 
  -7   7   7      575.76      515.27    138.83 o 
  -6   7   7      462.45      643.45     64.27 o 
  -5   7   7      173.24      110.41     39.88 o 
  -4   7   7     3511.51     3592.09    229.30 o 
  -3   7   7       12.18       12.95     49.78 o 
  -2   7   7      447.78      308.82    102.28 o 
  -1   7   7      894.57      784.22    102.77 o 
   0   7   7      868.10     1002.50     93.23 o 
   1   7   7      566.62      768.32    261.01 o 
   2   7   7       42.88       70.89     43.44 o 
   3   7   7      598.37      584.60    165.47 o 
   4   7   7      171.73      160.02     62.85 o 
   5   7   7       50.62       24.66     48.64 o 
   6   7   7       30.86       74.44     71.12 o 
 -10   8   7        6.79       28.05     29.44 o 
  -9   8   7        8.54       13.71     41.38 o 
  -8   8   7     1331.65     1068.78     98.90 o 
  -7   8   7       43.48       59.47     43.64 o 
  -6   8   7      493.85      434.71    137.73 o 
  -5   8   7      155.69      225.43    103.25 o 
  -4   8   7      629.66      582.69    202.38 o 
  -3   8   7        0.76        0.29     69.90 o 
  -2   8   7        0.26       10.55     43.77 o 
  -1   8   7      431.54      388.83    147.07 o 
   0   8   7        4.45       43.21     51.68 o 
   1   8   7     2100.43     2541.95    254.44 o 
   2   8   7       15.31      -60.16     91.10 o 
   3   8   7      571.37      654.40    199.94 o 
   4   8   7        1.64        4.57     80.92 o 
   5   8   7      109.27       88.49     66.94 o 
  -8   9   7       70.07      109.29     68.94 o 
  -7   9   7       10.28       35.52     57.90 o 
  -6   9   7     1584.39     1859.65    339.32 o 
  -5   9   7      883.22     1067.68    109.98 o 
  -4   9   7       91.17       58.79     49.71 o 
  -3   9   7        3.38       34.57     61.25 o 
  -2   9   7      340.39      337.17    135.14 o 
  -1   9   7      159.34      140.56     99.70 o 
   0   9   7     1028.26      918.09    281.37 o 
   1   9   7     2705.47     3031.59    300.57 o 
   2   9   7      114.36      168.63     81.87 o 
   3   9   7      190.36      273.77     96.67 o 
   4   9   7      186.27      214.56     87.11 o 
  -6  10   7      761.25      638.91    276.81 o 
  -5  10   7     1173.47     1256.89    213.53 o 
  -4  10   7      115.44       46.00     68.09 o 
  -3  10   7      101.43       62.27     70.23 o 
  -2  10   7        8.80       16.63     37.83 o 
  -1  10   7       80.52       56.85     58.09 o 
   0  10   7       14.53       48.33     64.75 o 
   1  10   7      876.68      831.39    281.43 o 
  -3 -14   8      466.55      405.06    133.96 o 
  -2 -14   8      444.99      327.76    129.35 o 
  -1 -14   8       39.41       48.42     52.08 o 
   0 -14   8      380.79      302.15     92.02 o 
   1 -14   8      114.10       65.88     53.98 o 
   2 -14   8      290.42      224.50     81.65 o 
  -6 -13   8       16.63       48.80     48.90 o 
  -5 -13   8     1901.69     1692.95    161.93 o 
  -4 -13   8      561.85      505.87    111.89 o 
  -3 -13   8       36.24       32.05     36.62 o 
  -2 -13   8      379.52      340.75    106.76 o 
  -1 -13   8      883.43      669.64    171.39 o 
   0 -13   8       16.01       28.92     73.45 o 
   1 -13   8     1886.36     1803.28    198.78 o 
   2 -13   8     1517.22     1540.20    209.36 o 
   3 -13   8     1282.69     1051.64    158.72 o 
   4 -13   8        4.74       33.79     49.79 o 
   5 -13   8        7.46       44.80     66.70 o 
  -7 -12   8       11.79      -14.07     51.22 o 
  -6 -12   8      228.74      161.47     86.02 o 
  -5 -12   8     1869.38     1922.96    177.88 o 
  -4 -12   8     1841.56     1764.95    170.54 o 
  -3 -12   8      723.06      683.67    197.93 o 
  -2 -12   8       19.92       34.72     55.03 o 
  -1 -12   8      203.00       94.19     47.25 o 
   0 -12   8      308.80      351.55     77.90 o 
   1 -12   8       29.68       12.95     56.28 o 
   2 -12   8      859.09      771.90    168.61 o 
   3 -12   8       37.08       45.42     47.18 o 
   4 -12   8      396.45      355.28    106.10 o 
   5 -12   8      160.53      135.67     78.83 o 
   6 -12   8      141.75      182.45     73.08 o 
  -9 -11   8       66.40        6.98     88.25 o 
  -8 -11   8       53.52       68.47     39.46 o 
  -7 -11   8      102.62       80.15     56.48 o 
  -6 -11   8      443.92      405.25    105.29 o 
  -5 -11   8       98.25       53.93     43.21 o 
  -4 -11   8     1250.94     1071.90    150.11 o 
  -3 -11   8       98.14      114.45     60.64 o 
  -2 -11   8      816.99      737.33    165.82 o 
  -1 -11   8     1221.41     1168.46     86.42 o 
   0 -11   8      433.85      455.62    124.74 o 
   1 -11   8     1621.77     1473.01    179.28 o 
   2 -11   8      854.20      711.80    199.70 o 
   3 -11   8      648.22      673.43    186.52 o 
   4 -11   8     2359.27     2317.92    223.07 o 
   5 -11   8     2742.81     2550.32    203.20 o 
   6 -11   8      796.50      679.07    187.68 o 
   7 -11   8      821.62      710.97    203.20 o 
 -10 -10   8       85.74       70.80     52.49 o 
  -9 -10   8       11.70      -19.67     94.70 o 
  -8 -10   8        6.71       21.67     25.07 o 
  -7 -10   8     1024.16     1039.04     76.05 o 
  -6 -10   8     1814.92     1729.57     94.57 o 
  -5 -10   8       20.74      -15.55     46.61 o 
  -4 -10   8     1888.71     1681.17    209.86 o 
  -3 -10   8      189.66      244.27     70.07 o 
  -2 -10   8     1692.20     1609.05    238.23 o 
  -1 -10   8      780.71      787.52     92.94 o 
   0 -10   8     1104.15     1140.70     86.45 o 
   1 -10   8     3133.07     2955.06    169.21 o 
   2 -10   8       26.65       37.60     43.31 o 
   3 -10   8      186.30      132.53     60.87 o 
   4 -10   8      543.02      548.63    162.67 o 
   5 -10   8     1522.03     1173.52    158.51 o 
   6 -10   8       82.88       98.13     47.52 o 
   7 -10   8      529.26      441.68    107.61 o 
   8 -10   8        3.70       37.26     50.98 o 
 -11  -9   8     1108.93     1090.84    384.34 o 
 -10  -9   8     1270.91      968.50    300.33 o 
  -9  -9   8       14.71       10.99     47.23 o 
  -8  -9   8      139.79      135.18     54.24 o 
  -7  -9   8       43.13       25.97     30.38 o 
  -6  -9   8      140.77      261.86     63.69 o 
  -5  -9   8      650.53      713.60    161.51 o 
  -4  -9   8      194.75      199.15     66.94 o 
  -3  -9   8      532.43      562.67    109.61 o 
  -2  -9   8      444.10      535.41    100.75 o 
  -1  -9   8       13.34       73.81     48.28 o 
   0  -9   8      257.66      211.78     71.98 o 
   1  -9   8       70.68       60.80     36.72 o 
   2  -9   8       29.34       83.75     47.83 o 
   3  -9   8     2238.14     2080.78    161.21 o 
   4  -9   8       26.45       39.58     33.41 o 
   5  -9   8      231.97      203.57     61.65 o 
   6  -9   8       37.83        5.08     48.07 o 
   7  -9   8       97.38       83.65     54.33 o 
   8  -9   8        9.64       47.35     43.93 o 
   9  -9   8     1636.79     1835.06    191.26 o 
 -11  -8   8        5.72       64.16     60.82 o 
 -10  -8   8     1676.98     1518.58    286.86 o 
  -9  -8   8        0.28      -24.66     44.18 o 
  -8  -8   8        2.48      -17.21     52.99 o 
  -7  -8   8        3.09       11.98     25.32 o 
  -6  -8   8      193.89      264.04     68.29 o 
  -5  -8   8       23.26       31.65     32.21 o 
  -4  -8   8        6.39       41.77     35.86 o 
  -3  -8   8     1392.04     1456.67    148.38 o 
  -2  -8   8      818.67      769.44     56.92 o 
  -1  -8   8       60.83       59.53     35.77 o 
   0  -8   8     1126.62     1072.28     78.21 o 
   1  -8   8     3599.73     3475.15    175.96 o 
   2  -8   8       84.14       55.30     36.44 o 
   3  -8   8     3213.88     3179.19    160.29 o 
   4  -8   8      114.55      129.78     54.56 o 
   5  -8   8     2291.48     2484.37    330.37 o 
   6  -8   8       73.04       91.19     51.44 o 
   7  -8   8        4.38       48.49     46.50 o 
   8  -8   8        2.97       -7.93     63.61 o 
   9  -8   8      720.47      641.20    174.88 o 
  10  -8   8      392.13      299.03     88.44 o 
 -12  -7   8     1970.14     2384.00    177.08 o 
 -11  -7   8      105.32       30.16     87.89 o 
 -10  -7   8      514.74      541.93    168.71 o 
  -9  -7   8     1520.24     2016.36    283.15 o 
  -8  -7   8     1987.31     2579.20    293.34 o 
  -7  -7   8      686.90      914.80     75.27 o 
  -6  -7   8     8439.53     9479.68    405.37 o 
  -5  -7   8     8573.00     9039.90    396.35 o 
  -4  -7   8     3166.86     3450.83    207.08 o 
  -3  -7   8      478.67      496.89    128.10 o 
  -2  -7   8     3509.33     3371.89    223.94 o 
  -1  -7   8     8045.79     7610.81    314.92 o 
   0  -7   8      495.82      425.47    115.40 o 
   1  -7   8     3191.16     3181.51    199.52 o 
   2  -7   8      495.64      421.52     97.49 o 
   3  -7   8      627.18      675.82     84.72 o 
   4  -7   8      970.97     1124.69    101.17 o 
   5  -7   8       38.67       63.03     50.99 o 
   6  -7   8      809.36      851.90    213.81 o 
   7  -7   8        7.65       57.62     48.63 o 
   8  -7   8       21.77       32.38     42.60 o 
   9  -7   8      290.31      272.44    104.59 o 
  10  -7   8     1194.11     1411.44    198.79 o 
 -12  -6   8     1560.73     1794.94    260.20 o 
 -11  -6   8      840.81      796.78    208.84 o 
 -10  -6   8       41.37       19.43     46.50 o 
  -9  -6   8      213.45      227.32     59.07 o 
  -8  -6   8     3815.64     4494.32    318.75 o 
  -7  -6   8       82.77       84.83     30.23 o 
  -6  -6   8      895.49     1010.02    103.71 o 
  -5  -6   8     1200.60     1186.99     86.97 o 
  -4  -6   8       24.54       49.91     35.68 o 
  -3  -6   8      890.75      834.72     65.03 o 
  -2  -6   8     2162.14     2324.07    120.47 o 
  -1  -6   8      545.67      458.28     58.40 o 
   0  -6   8      210.13      152.67     62.49 o 
   1  -6   8     1780.34     1772.11    108.61 o 
   2  -6   8      559.02      549.74    146.74 o 
   3  -6   8     5464.12     5869.99    299.94 o 
   4  -6   8    10521.51    11669.20    485.12 o 
   5  -6   8       53.85      -21.73     65.87 o 
   6  -6   8     4797.54     5012.50    428.56 o 
   7  -6   8     2734.99     2871.70    238.26 o 
   8  -6   8      345.37      323.94     73.87 o 
   9  -6   8     1101.80     1108.92    240.00 o 
  10  -6   8     2267.04     2659.30    206.99 o 
 -13  -5   8        9.25       23.43     64.88 o 
 -12  -5   8      450.75      361.35    138.72 o 
 -11  -5   8       91.94       84.85     73.32 o 
 -10  -5   8     1389.68     1309.36    116.29 o 
  -9  -5   8     1072.24     1357.06    146.88 o 
  -8  -5   8     2778.10     3138.76    235.11 o 
  -7  -5   8     2332.00     2668.34    179.82 o 
  -6  -5   8     1386.67     1386.92     84.78 o 
  -5  -5   8       98.12       96.80     24.87 o 
  -4  -5   8     4066.99     4251.72    138.44 o 
  -3  -5   8    10761.85    10395.84    525.61 o 
  -2  -5   8     4336.66     4121.38    159.09 o 
  -1  -5   8     2593.60     2577.49     93.00 o 
   0  -5   8     4031.56     4067.52    150.71 o 
   1  -5   8     3193.48     3396.77    128.42 o 
   2  -5   8      221.34      300.29     95.00 o 
   3  -5   8     7653.72     8798.62    352.57 o 
   4  -5   8     8487.36     9649.75    403.05 o 
   5  -5   8      863.01     1086.65     82.06 o 
   6  -5   8       44.81       54.18     57.27 o 
   7  -5   8      115.07      135.46     46.99 o 
   8  -5   8       11.64       46.91     38.51 o 
   9  -5   8        0.01        9.86     50.11 o 
  10  -5   8       59.91       70.04     45.80 o 
 -13  -4   8      117.73      102.09     73.58 o 
 -12  -4   8      232.61      261.32     99.68 o 
 -11  -4   8     1160.32     1200.75    385.62 o 
 -10  -4   8       17.23        8.02     56.32 o 
  -9  -4   8      262.52      232.46     79.73 o 
  -8  -4   8      501.62      484.58     40.18 o 
  -7  -4   8       55.05       76.54     22.33 o 
  -6  -4   8      813.93      775.65     44.87 o 
  -5  -4   8     1500.48     1820.49    100.70 o 
  -4  -4   8        3.03       15.12      9.01 o 
  -3  -4   8    11860.27    11457.85    330.93 o 
  -2  -4   8     1514.90     1503.02     81.16 o 
  -1  -4   8      846.87      940.73     39.17 o 
   0  -4   8       46.70       49.17     19.82 o 
   1  -4   8     1270.27     1326.77    125.88 o 
   2  -4   8       50.19       84.74     30.07 o 
   3  -4   8      109.05       98.48     36.98 o 
   4  -4   8     1815.42     2087.11    150.99 o 
   5  -4   8        4.41       35.21     46.19 o 
   6  -4   8     3260.86     3673.48    320.07 o 
   7  -4   8       11.99       23.05     40.86 o 
   8  -4   8     2960.65     3080.24    238.08 o 
   9  -4   8     1085.34      931.18    227.32 o 
  10  -4   8       39.30       31.98     51.56 o 
  11  -4   8       55.38       17.15     45.99 o 
 -13  -3   8      278.52      262.65     84.33 o 
 -12  -3   8     1497.27     1741.64    262.38 o 
 -11  -3   8     2292.03     2307.68    272.60 o 
 -10  -3   8      948.80      960.88    291.18 o 
  -9  -3   8     1016.86     1017.44    103.77 o 
  -8  -3   8      176.60      174.44     30.56 o 
  -7  -3   8        2.48       17.92     10.54 o 
  -6  -3   8        2.52       16.77     13.29 o 
  -5  -3   8     2412.22     2709.42    128.53 o 
  -4  -3   8     1242.38     1304.52     60.27 o 
  -3  -3   8      610.77      574.10     35.61 o 
  -2  -3   8     3960.29     3983.03    206.61 o 
  -1  -3   8     2097.25     1918.17    103.12 o 
   0  -3   8     3282.13     3534.00    111.40 o 
   1  -3   8      807.29      966.48     48.49 o 
   2  -3   8     1579.37     1647.73    114.41 o 
   3  -3   8       87.36       56.81     28.60 o 
   4  -3   8      588.72      763.31     85.48 o 
   5  -3   8      105.54      105.78     45.94 o 
   6  -3   8     2506.01     2880.98    142.93 o 
   7  -3   8      200.34      238.94     60.73 o 
   8  -3   8      360.72      366.07     67.43 o 
   9  -3   8     2479.27     2581.16    301.50 o 
  10  -3   8      225.42      151.85     55.89 o 
  11  -3   8      136.16       40.82     51.13 o 
 -13  -2   8      798.08      815.10    279.93 o 
 -12  -2   8       19.07       50.88     67.10 o 
 -11  -2   8      180.00      148.35     59.65 o 
 -10  -2   8     1308.76     1405.81    116.23 o 
  -9  -2   8     2600.59     2741.16    274.19 o 
  -8  -2   8     2049.65     2049.02    163.42 o 
  -7  -2   8     3134.13     3314.17    170.50 o 
  -6  -2   8     1216.35     1167.99     53.10 o 
  -5  -2   8      128.06      129.43     27.19 o 
  -4  -2   8      462.99      468.56     31.86 o 
  -3  -2   8    15630.90    14403.22    324.37 o 
  -2  -2   8    10070.41    10529.46    202.33 o 
  -1  -2   8       23.60       23.61     11.70 o 
   0  -2   8     2091.69     2138.67     78.13 o 
   1  -2   8       81.92      138.66     31.74 o 
   2  -2   8      353.30      306.57     30.71 o 
   3  -2   8      229.99      237.93     48.88 o 
   4  -2   8     2103.72     2361.77    195.39 o 
   5  -2   8      606.52      906.86    108.35 o 
   6  -2   8      153.10      226.51     58.17 o 
   7  -2   8      505.77      441.55    125.48 o 
   8  -2   8      209.60      185.05     56.57 o 
   9  -2   8     1196.43     1061.32    233.83 o 
  10  -2   8       22.03       21.53     65.46 o 
 -14  -1   8        5.21       23.49     90.78 o 
 -13  -1   8      784.00      886.59    251.72 o 
 -12  -1   8     1717.56     1689.11    226.54 o 
 -11  -1   8       41.64      108.57     55.59 o 
 -10  -1   8     1043.33      970.09    133.00 o 
  -9  -1   8     5478.49     5619.85    305.17 o 
  -8  -1   8     1202.16     1165.79     63.35 o 
  -7  -1   8     1236.90     1188.19     92.04 o 
  -6  -1   8     6363.97     6062.54    288.92 o 
  -5  -1   8      176.37      240.30     44.45 o 
  -4  -1   8     1687.95     1453.96     64.63 o 
  -3  -1   8     1079.01     1117.45     49.18 o 
  -2  -1   8     1926.57     2032.59    109.38 o 
  -1  -1   8       10.40       29.06     38.69 o 
   0  -1   8      815.39      892.13     42.27 o 
   1  -1   8      231.03      267.85     21.72 o 
   2  -1   8     4050.89     4222.52    233.42 o 
   3  -1   8     4189.83     4322.87    185.62 o 
   4  -1   8        6.96       37.18     31.42 o 
   5  -1   8       31.59       18.03     36.44 o 
   6  -1   8      911.14      933.47    220.09 o 
   7  -1   8     2410.60     2529.75    348.19 o 
   8  -1   8      392.81      449.17     92.22 o 
   9  -1   8      975.99      771.16    211.32 o 
  10  -1   8      544.91      378.85     92.22 o 
 -13   0   8      761.61      678.30    182.53 o 
 -12   0   8      234.81      244.29    111.62 o 
 -11   0   8     1632.53     1776.55    185.71 o 
 -10   0   8      635.40      760.75    167.24 o 
  -9   0   8      263.89      314.17     74.62 o 
  -8   0   8      872.33      852.82     82.99 o 
  -7   0   8     1967.18     1846.61     98.67 o 
  -6   0   8     3114.68     2934.26    148.11 o 
  -5   0   8     1597.82     1498.59     64.37 o 
  -4   0   8    14124.81    12845.91    591.03 o 
  -3   0   8    10475.96    10414.99    224.57 o 
  -2   0   8      328.57      354.61    117.26 o 
  -1   0   8     3144.30     2751.71    158.84 o 
   0   0   8     6650.55     7487.56    364.98 o 
   1   0   8     4869.89     5038.78    421.87 o 
   2   0   8     6146.51     6246.87    274.09 o 
   3   0   8     8813.70     9333.93    892.33 o 
   4   0   8      207.39      176.12     44.23 o 
   5   0   8      433.90      504.11    111.12 o 
   6   0   8     1550.76     1522.79    159.10 o 
   7   0   8      295.01      314.05     75.09 o 
   8   0   8      337.13      304.69     73.80 o 
   9   0   8       72.50       42.85     51.25 o 
  10   0   8      273.85      164.49     48.35 o 
 -13   1   8       36.47       65.01     59.14 o 
 -12   1   8       84.40      105.38     62.14 o 
 -11   1   8      560.64      586.34    146.26 o 
 -10   1   8     2012.59     2195.42    223.59 o 
  -9   1   8        0.23        5.64     13.68 o 
  -8   1   8       20.68       17.93     14.63 o 
  -7   1   8     1506.76     1509.98     75.34 o 
  -6   1   8        5.54       12.84     10.38 o 
  -5   1   8     1574.94     1537.68     69.82 o 
  -4   1   8    10753.92    10239.85    311.64 o 
  -3   1   8     2067.66     2060.59     77.66 o 
  -2   1   8     1602.02     1643.60     95.95 o 
  -1   1   8      397.11      446.51     24.79 o 
   0   1   8     1006.06      919.78     55.36 o 
   1   1   8      113.92      105.29     24.54 o 
   2   1   8      497.86      529.06     62.22 o 
   3   1   8     2330.44     2323.95    224.37 o 
   4   1   8       12.07       46.14     26.04 o 
   5   1   8     3262.99     3752.16    188.10 o 
   6   1   8      312.37      357.47    103.25 o 
   7   1   8       35.20       11.82     41.80 o 
   8   1   8      108.95      101.44     41.82 o 
   9   1   8      291.82      258.14     73.15 o 
  10   1   8        8.31       30.16     49.84 o 
 -13   2   8        9.73      -12.39    113.73 o 
 -12   2   8      365.88      385.11    143.03 o 
 -11   2   8      338.82      408.40    123.06 o 
 -10   2   8      640.53      725.12    217.81 o 
  -9   2   8      440.34      396.65     44.79 o 
  -8   2   8     1264.21     1189.12     57.80 o 
  -7   2   8       82.19       58.64     20.01 o 
  -6   2   8       45.25       56.21     19.06 o 
  -5   2   8      311.97      339.69     36.11 o 
  -4   2   8     1069.83     1039.37     56.02 o 
  -3   2   8     1336.57     1373.13     92.24 o 
  -2   2   8     2887.51     2924.37    138.64 o 
  -1   2   8     2691.87     2828.11    136.44 o 
   0   2   8     1057.46     1063.69     62.13 o 
   1   2   8      537.45      567.81     45.51 o 
   2   2   8     1125.68     1112.91    166.90 o 
   3   2   8      203.15      159.53     78.32 o 
   4   2   8        6.49       22.83     27.97 o 
   5   2   8     4164.06     4773.81    480.65 o 
   6   2   8     1579.39     1649.53    223.81 o 
   7   2   8       21.20       47.79     35.91 o 
   8   2   8      524.45      421.60     94.36 o 
   9   2   8      142.18       62.85     61.16 o 
 -13   3   8      326.40      324.60    194.25 o 
 -12   3   8      189.80      160.67     68.69 o 
 -11   3   8      380.62      319.63    168.05 o 
 -10   3   8     2598.31     2866.61    332.10 o 
  -9   3   8      347.23      326.62     78.67 o 
  -8   3   8     1973.67     2025.76    155.19 o 
  -7   3   8       11.95       10.90     31.99 o 
  -6   3   8      309.00      332.75     73.12 o 
  -5   3   8      186.38      189.23     43.38 o 
  -4   3   8     2271.21     2296.89    188.64 o 
  -3   3   8     3869.49     3887.54    162.43 o 
  -2   3   8     1106.55     1115.17     78.97 o 
  -1   3   8     2834.83     3116.64    168.93 o 
   0   3   8       30.72       24.24     13.80 o 
   1   3   8      141.53      108.98     33.62 o 
   2   3   8      413.52      499.91     65.79 o 
   3   3   8     1261.18     1308.67    208.50 o 
   4   3   8      157.24      182.03     54.17 o 
   5   3   8      602.05      736.90     86.67 o 
   6   3   8      774.37      928.58    112.85 o 
   7   3   8       19.55       21.38     27.66 o 
   8   3   8        3.53       14.29     41.44 o 
   9   3   8       61.89       43.22     37.05 o 
 -12   4   8       20.61      -17.33     78.90 o 
 -11   4   8      155.46      120.15     95.60 o 
 -10   4   8     2927.09     2978.10    705.93 o 
  -9   4   8      360.16      340.76     88.81 o 
  -8   4   8       27.12      -15.63     42.03 o 
  -7   4   8      180.41      160.76     45.46 o 
  -6   4   8      236.74      183.17     51.83 o 
  -5   4   8      144.23      128.70     39.72 o 
  -4   4   8      767.84      647.47     48.36 o 
  -3   4   8     3996.62     3908.77    204.36 o 
  -2   4   8      651.97      670.59     53.78 o 
  -1   4   8     1450.09     1462.79     91.38 o 
   0   4   8        7.09        6.32      9.48 o 
   1   4   8       44.78       43.87     17.53 o 
   2   4   8       60.49       60.56     15.78 o 
   3   4   8      601.20      562.59    132.31 o 
   4   4   8     1191.47     1160.32    199.77 o 
   5   4   8      518.57      473.38    109.14 o 
   6   4   8      784.44      601.32    161.02 o 
   7   4   8        1.48      -29.55     51.62 o 
   8   4   8       99.64      148.98     82.38 o 
 -12   5   8       33.15       35.20     46.10 o 
 -11   5   8      136.73       92.36     83.44 o 
 -10   5   8     1398.74     1446.80    418.14 o 
  -9   5   8      195.49      150.74     46.50 o 
  -8   5   8     2984.98     2974.26    356.10 o 
  -7   5   8      780.20      722.84    131.51 o 
  -6   5   8      351.96      359.38     94.62 o 
  -5   5   8      156.80      220.85     54.20 o 
  -4   5   8       56.68       85.10     21.97 o 
  -3   5   8      234.58      201.81     43.12 o 
  -2   5   8        7.55        4.37     12.83 o 
  -1   5   8     4593.12     4507.28    321.70 o 
   0   5   8     1306.65     1153.51     64.25 o 
   1   5   8      266.81      282.52     83.26 o 
   2   5   8      823.32      663.66    129.00 o 
   3   5   8      225.37      214.91     77.48 o 
   4   5   8      410.64      492.12    133.51 o 
   5   5   8      347.46      266.22    115.22 o 
   6   5   8      697.72      523.87    174.34 o 
   7   5   8        1.51       15.22     44.74 o 
 -11   6   8      611.20      630.07    243.04 o 
 -10   6   8       56.43       73.12     62.06 o 
  -9   6   8        1.30       12.49     30.47 o 
  -8   6   8     1464.77     1437.58    167.11 o 
  -7   6   8      929.16      948.49     94.97 o 
  -6   6   8      921.10      973.89    155.36 o 
  -5   6   8     1409.98     1687.03    145.49 o 
  -4   6   8      468.68      607.61     76.59 o 
  -3   6   8      612.91      730.30     95.11 o 
  -2   6   8        5.83       37.03     37.27 o 
  -1   6   8     2339.39     2494.12    201.50 o 
   0   6   8      697.07      732.91     84.86 o 
   1   6   8        7.33       58.22     54.05 o 
   2   6   8      241.42      158.06     72.57 o 
   3   6   8        0.20       91.34     59.51 o 
   4   6   8      961.16     1375.23    312.81 o 
   5   6   8       58.80       10.26     42.46 o 
   6   6   8      538.14      494.60    191.15 o 
   7   6   8      118.62       66.34     46.89 o 
 -10   7   8       55.45       67.31     42.37 o 
  -9   7   8      593.48      364.44    137.86 o 
  -8   7   8       45.55       46.74     34.06 o 
  -7   7   8     1166.85     1217.97    163.73 o 
  -6   7   8       98.92      109.21     70.27 o 
  -5   7   8       85.21       72.12     46.34 o 
  -4   7   8      409.08      406.03    142.25 o 
  -3   7   8     1314.17     1428.65    150.68 o 
  -2   7   8     1667.77     2144.01    197.49 o 
  -1   7   8       10.39        5.98     37.64 o 
   0   7   8      558.88      518.52    158.82 o 
   1   7   8      197.28      387.39    108.40 o 
   2   7   8        3.02      101.87     64.60 o 
   3   7   8      416.90      545.83    160.65 o 
   4   7   8     1393.45     2084.80    528.07 o 
   5   7   8      310.52      329.82    130.54 o 
  -9   8   8     1295.87     1068.73     99.20 o 
  -8   8   8       62.96      100.12     66.11 o 
  -7   8   8      112.33       87.68     76.82 o 
  -6   8   8       59.88      112.54     61.19 o 
  -5   8   8       83.36      158.51     57.28 o 
  -4   8   8       46.28       -9.89     60.32 o 
  -3   8   8      542.44      813.65    112.69 o 
  -2   8   8     1046.91     1231.92     85.82 o 
  -1   8   8       15.15       35.13     51.75 o 
   0   8   8      373.51      206.89     64.90 o 
   1   8   8        1.11       43.79     41.34 o 
   2   8   8      114.75      273.77     86.46 o 
   3   8   8       18.50        0.50     77.44 o 
   4   8   8     1323.07     2067.76    524.92 o 
  -7   9   8      710.67      442.09    205.12 o 
  -6   9   8       17.83      -28.64     92.11 o 
  -5   9   8       36.61      -47.06     79.07 o 
  -4   9   8      266.98      172.76     70.21 o 
  -3   9   8      139.69      177.72     75.16 o 
  -2   9   8     1795.64     1890.37    248.85 o 
  -1   9   8       32.33        7.83     37.37 o 
   0   9   8      897.00      808.39    290.25 o 
   1   9   8      176.78      125.15     79.67 o 
   2   9   8        2.72       18.69     95.26 o 
  -4  10   8      336.12      285.05    128.80 o 
  -3  10   8       86.61      113.62     71.26 o 
  -2  10   8      317.80      295.01    119.27 o 
  -2 -14   9      939.02      760.63    224.49 o 
  -1 -14   9     2212.34     2119.38    383.63 o 
   0 -14   9        7.36       36.16     43.26 o 
   1 -14   9      578.36      489.51    123.34 o 
  -5 -13   9        1.57      -56.46     78.15 o 
  -4 -13   9       17.31       56.54     49.57 o 
  -3 -13   9      204.85      126.18     43.27 o 
  -2 -13   9     1127.06     1071.42    113.67 o 
  -1 -13   9      669.01      541.81    129.44 o 
   0 -13   9       44.47       59.20     62.65 o 
   1 -13   9       91.45       54.29     57.03 o 
   2 -13   9      189.23      104.67     72.07 o 
   3 -13   9      137.80      139.62     65.02 o 
   4 -13   9        6.17       36.75     43.55 o 
  -7 -12   9        1.21       11.87     45.60 o 
  -6 -12   9       86.49       62.90     56.81 o 
  -5 -12   9      356.77      242.75     87.52 o 
  -4 -12   9      117.91       97.22     60.84 o 
  -3 -12   9      610.18      490.78    139.61 o 
  -2 -12   9        0.69       36.07     53.98 o 
  -1 -12   9     1263.34     1026.63    274.74 o 
   0 -12   9       14.50       10.56     61.97 o 
   1 -12   9     2236.70     2067.14    166.53 o 
   2 -12   9      202.45      130.08     77.81 o 
   3 -12   9      504.37      508.97    170.79 o 
   4 -12   9       41.79       56.76     43.64 o 
   5 -12   9       14.30       35.65     64.95 o 
   6 -12   9        3.47      -34.59     77.48 o 
  -9 -11   9       89.79       78.06     67.94 o 
  -8 -11   9      979.38      853.88    251.53 o 
  -7 -11   9     1283.45     1236.55     96.09 o 
  -6 -11   9       61.45       21.12     31.87 o 
  -5 -11   9       15.42       52.60     38.90 o 
  -4 -11   9      254.75      230.39     59.73 o 
  -3 -11   9      309.10      289.79     60.82 o 
  -2 -11   9     1312.67     1359.14    130.65 o 
  -1 -11   9     5071.98     4871.29    331.32 o 
   0 -11   9     1414.67     1211.46    102.45 o 
   1 -11   9      174.61      144.44     63.13 o 
   2 -11   9       83.38       66.59     35.83 o 
   3 -11   9       37.16      104.62     57.45 o 
   4 -11   9      239.96      201.46     69.96 o 
   5 -11   9      765.08      659.86    213.80 o 
   6 -11   9      380.27      326.75     87.56 o 
   7 -11   9       11.65       30.98     49.94 o 
 -10 -10   9      800.09      668.15    236.77 o 
  -9 -10   9      131.94      144.81     70.11 o 
  -8 -10   9     2452.64     2715.35    212.17 o 
  -7 -10   9     3228.30     3576.13    322.74 o 
  -6 -10   9       73.38       64.74     43.27 o 
  -5 -10   9      124.79      159.60     52.70 o 
  -4 -10   9        8.10       17.43     26.61 o 
  -3 -10   9        4.87       34.65     46.25 o 
  -2 -10   9       10.57       -0.82     47.49 o 
  -1 -10   9     1028.10      975.57     85.26 o 
   0 -10   9      695.64      527.49    112.99 o 
   1 -10   9      602.80      598.02    149.01 o 
   2 -10   9      445.90      470.73    115.09 o 
   3 -10   9        4.94       40.84     38.17 o 
   4 -10   9     2667.71     2601.81    188.06 o 
   5 -10   9      135.05       29.62     52.66 o 
   6 -10   9      521.57      483.26    134.86 o 
   7 -10   9        2.68       35.21     48.63 o 
   8 -10   9     1999.12     2114.16    141.83 o 
 -10  -9   9        0.50       -0.75     69.58 o 
  -9  -9   9      417.40      471.43    174.54 o 
  -8  -9   9       96.08       90.32     36.90 o 
  -7  -9   9      469.65      474.60     94.28 o 
  -6  -9   9      777.12      770.58     80.24 o 
  -5  -9   9     2564.80     2863.50    177.89 o 
  -4  -9   9      168.07      184.05     64.59 o 
  -3  -9   9     2345.61     2484.06    196.85 o 
  -2  -9   9     1175.11     1288.92    254.25 o 
  -1  -9   9      551.21      437.49    128.78 o 
   0  -9   9      211.63      233.59     72.62 o 
   1  -9   9     2450.12     2349.55    188.30 o 
   2  -9   9    10581.53    10231.83    439.43 o 
   3  -9   9     1541.80     1429.29    109.25 o 
   4  -9   9     5244.91     5726.51    350.93 o 
   5  -9   9     1090.57      873.28    123.98 o 
   6  -9   9      214.08      318.84    109.76 o 
   7  -9   9      272.68      214.39     79.22 o 
   8  -9   9      610.71      747.16    149.83 o 
   9  -9   9       21.71       40.62     39.60 o 
 -11  -8   9        2.66       24.71     47.34 o 
 -10  -8   9      217.27      260.02    119.52 o 
  -9  -8   9     1204.83     1498.16    232.75 o 
  -8  -8   9      829.87      987.27    106.60 o 
  -7  -8   9      305.03      281.00     72.58 o 
  -6  -8   9      130.89      154.90     45.51 o 
  -5  -8   9     6562.44     7439.61    338.66 o 
  -4  -8   9     2652.64     2861.66    207.29 o 
  -3  -8   9     1434.50     1629.36    150.98 o 
  -2  -8   9     3610.98     3644.63    166.64 o 
  -1  -8   9      548.82      492.18    134.43 o 
   0  -8   9      317.77      344.12     67.05 o 
   1  -8   9     1151.40     1204.51     77.83 o 
   2  -8   9     1966.69     1846.64    176.17 o 
   3  -8   9     1638.07     1529.64    110.53 o 
   4  -8   9      191.59      220.39     82.36 o 
   5  -8   9      721.49      755.12    137.88 o 
   6  -8   9     1030.01     1326.24    158.32 o 
   7  -8   9       96.40       78.84     45.90 o 
   8  -8   9       43.98        8.27     71.06 o 
   9  -8   9      151.34       59.21     47.15 o 
 -12  -7   9       19.90       61.88     60.94 o 
 -11  -7   9       73.17       27.32     71.58 o 
 -10  -7   9        6.60      -35.33    105.36 o 
  -9  -7   9      392.79      388.99     91.08 o 
  -8  -7   9     1037.37     1322.35    161.18 o 
  -7  -7   9      255.34      232.65     74.81 o 
  -6  -7   9       27.89       39.45     25.11 o 
  -5  -7   9     2400.01     2648.28    125.28 o 
  -4  -7   9       25.92       -0.08     31.80 o 
  -3  -7   9       65.56       50.06     35.69 o 
  -2  -7   9      991.65      927.51     61.65 o 
  -1  -7   9     1159.09     1126.03     85.64 o 
   0  -7   9     4733.59     4782.09    211.43 o 
   1  -7   9     1347.38     1113.57    113.74 o 
   2  -7   9       30.41      -10.45     46.97 o 
   3  -7   9       85.37      125.43     48.82 o 
   4  -7   9     2758.38     2968.04    246.47 o 
   5  -7   9       14.92      -30.69     74.62 o 
   6  -7   9     2167.36     2638.50    238.59 o 
   7  -7   9     5171.79     6523.90    535.11 o 
   8  -7   9     1403.83     1161.19    273.63 o 
   9  -7   9      563.76      502.64    116.04 o 
 -12  -6   9        9.38       47.85     67.90 o 
 -11  -6   9        8.05       46.16     77.51 o 
 -10  -6   9        3.07       -4.47     60.46 o 
  -9  -6   9      299.03      471.89     71.82 o 
  -8  -6   9       47.87       85.90     40.90 o 
  -7  -6   9     1754.22     1909.60    215.32 o 
  -6  -6   9      511.12      574.69     50.26 o 
  -5  -6   9      324.95      289.02     64.53 o 
  -4  -6   9      115.50      132.12     37.53 o 
  -3  -6   9      300.26      392.40     90.83 o 
  -2  -6   9      368.39      406.15     36.57 o 
  -1  -6   9      419.13      386.89     39.18 o 
   0  -6   9     5703.71     5426.82    221.99 o 
   1  -6   9     2069.15     2081.56    148.51 o 
   2  -6   9      925.26     1070.70     85.74 o 
   3  -6   9      264.78      277.54     84.57 o 
   4  -6   9      290.52      247.34     86.63 o 
   5  -6   9      115.77       52.55     49.70 o 
   6  -6   9      427.60      412.83    119.76 o 
   7  -6   9     3671.40     3950.69    291.28 o 
   8  -6   9       10.42       27.49     53.28 o 
   9  -6   9       14.67       39.26     37.80 o 
  10  -6   9       52.32       73.85     48.91 o 
 -13  -5   9       60.29       75.31     63.89 o 
 -12  -5   9      796.74      820.96    273.06 o 
 -11  -5   9      793.84      818.06    178.29 o 
 -10  -5   9      207.93      229.47     80.78 o 
  -9  -5   9     1564.18     1686.36    185.52 o 
  -8  -5   9    10044.11    14077.47   1269.78 o 
  -7  -5   9     2869.42     3266.81    249.74 o 
  -6  -5   9     2164.77     2135.18    141.70 o 
  -5  -5   9     2678.36     2918.08    176.81 o 
  -4  -5   9     4582.25     5064.55    252.44 o 
  -3  -5   9      843.25      901.79     36.80 o 
  -2  -5   9     3465.49     3581.25    134.75 o 
  -1  -5   9       59.60       79.92     26.16 o 
   0  -5   9      482.46      461.25     31.25 o 
   1  -5   9     2418.20     2464.83    111.37 o 
   2  -5   9      373.88      500.78    120.04 o 
   3  -5   9      616.14      740.76     66.16 o 
   4  -5   9     2519.02     2793.27    234.33 o 
   5  -5   9       83.99      102.03     50.65 o 
   6  -5   9       41.56       46.02     44.84 o 
   7  -5   9      899.85     1112.91    220.26 o 
   8  -5   9      136.01      101.92     56.91 o 
   9  -5   9      395.86      299.98     75.44 o 
  10  -5   9       11.30       64.60     46.46 o 
 -13  -4   9      116.23       28.34     98.49 o 
 -12  -4   9      158.38      148.45    101.36 o 
 -11  -4   9      736.90      630.87    176.35 o 
 -10  -4   9      459.40      425.34    127.70 o 
  -9  -4   9      968.68      945.57    108.52 o 
  -8  -4   9     1011.21     1002.00     68.57 o 
  -7  -4   9     1384.92     1378.61     99.05 o 
  -6  -4   9     1829.06     1768.31    150.51 o 
  -5  -4   9        8.74       11.51     13.38 o 
  -4  -4   9      953.71     1036.14     50.56 o 
  -3  -4   9     1342.24     1411.49     87.28 o 
  -2  -4   9       35.30       93.64     23.13 o 
  -1  -4   9      747.48      724.51     68.48 o 
   0  -4   9     8472.27     9035.65    211.41 o 
   1  -4   9    15566.04    16662.06    974.12 o 
   2  -4   9     1523.79     1697.67    106.51 o 
   3  -4   9      103.87       82.44     39.83 o 
   4  -4   9     3303.41     3738.04    198.01 o 
   5  -4   9     1067.56     1248.84    198.61 o 
   6  -4   9      498.94      526.64    112.62 o 
   7  -4   9     1463.78     1868.42    218.55 o 
   8  -4   9      805.71      679.22    173.67 o 
   9  -4   9       55.90       34.01     47.23 o 
  10  -4   9       82.80       47.78     47.57 o 
 -13  -3   9     1527.81     1484.44    219.55 o 
 -12  -3   9     1004.07      940.80    263.38 o 
 -11  -3   9      185.52      157.42     74.21 o 
 -10  -3   9     1228.16     1278.88    187.55 o 
  -9  -3   9      847.16      758.84     73.97 o 
  -8  -3   9     1369.84     1236.72     51.53 o 
  -7  -3   9     1860.40     1830.83    113.17 o 
  -6  -3   9    11163.25    11758.66    646.06 o 
  -5  -3   9     7343.30     7402.90    433.50 o 
  -4  -3   9      279.92      305.24     20.23 o 
  -3  -3   9     5650.20     5804.95    327.46 o 
  -2  -3   9     2610.12     2574.41    231.35 o 
  -1  -3   9       76.50       95.69     25.00 o 
   0  -3   9     7326.30     8189.35    198.53 o 
   1  -3   9     9955.59    11014.68    250.84 o 
   2  -3   9     1084.86     1271.84     98.04 o 
   3  -3   9        6.65       23.41     27.85 o 
   4  -3   9      333.49      460.26     86.28 o 
   5  -3   9      174.07      189.35     66.61 o 
   6  -3   9       38.54       60.94     27.54 o 
   7  -3   9        6.10       21.42     36.44 o 
   8  -3   9      218.86      216.18     74.90 o 
   9  -3   9      315.24      311.61     75.29 o 
  10  -3   9      395.27      277.44     98.31 o 
 -13  -2   9     1055.44      946.32    288.60 o 
 -12  -2   9      603.62      551.09    167.00 o 
 -11  -2   9      157.79      124.47     57.42 o 
 -10  -2   9      111.29       92.93     56.05 o 
  -9  -2   9     2530.35     2659.11    240.03 o 
  -8  -2   9       40.31       45.96     15.08 o 
  -7  -2   9       17.99       22.50     11.00 o 
  -6  -2   9     5447.47     5689.64    301.11 o 
  -5  -2   9     1266.40     1303.56     68.33 o 
  -4  -2   9     1480.24     1651.53    105.26 o 
  -3  -2   9      425.41      419.99     51.72 o 
  -2  -2   9        1.30      -29.95     73.61 o 
  -1  -2   9     4122.73     4071.56    254.39 o 
   0  -2   9       26.51       42.58     16.14 o 
   1  -2   9       57.55       64.49     19.37 o 
   2  -2   9      362.30      384.95     46.56 o 
   3  -2   9     1845.16     1885.15    156.65 o 
   4  -2   9     1623.55     1855.72    139.69 o 
   5  -2   9     2316.76     2612.88    263.23 o 
   6  -2   9     2589.97     3200.15    379.96 o 
   7  -2   9      139.51      119.30     42.40 o 
   8  -2   9       21.73       42.70     42.18 o 
   9  -2   9     1553.93     1867.85    218.21 o 
  10  -2   9     2185.73     2283.77    330.08 o 
 -13  -1   9      174.07      198.49     83.56 o 
 -12  -1   9      675.25      648.25    174.71 o 
 -11  -1   9       31.25       36.85     46.50 o 
 -10  -1   9        8.70       50.47     44.33 o 
  -9  -1   9       45.40      106.48     52.97 o 
  -8  -1   9      945.92      851.56     53.74 o 
  -7  -1   9     2126.76     1832.47    133.35 o 
  -6  -1   9       53.17       31.08     14.62 o 
  -5  -1   9        9.68        1.23      7.84 o 
  -4  -1   9     4375.40     4243.64    259.72 o 
  -3  -1   9      392.49      345.92     94.66 o 
  -2  -1   9      418.87      360.37    125.65 o 
  -1  -1   9     5857.34     5960.87    241.03 o 
   0  -1   9     4370.51     5358.30    382.33 o 
   1  -1   9      369.11      507.73     74.32 o 
   2  -1   9      847.11      858.52     65.58 o 
   3  -1   9     3233.65     3369.24    240.85 o 
   4  -1   9     2200.91     2151.10    189.00 o 
   5  -1   9     2334.81     2154.46    228.35 o 
   6  -1   9      976.50      951.68     76.49 o 
   7  -1   9      466.82      341.25     78.14 o 
   8  -1   9       21.21       38.69     43.42 o 
   9  -1   9      308.19      289.54     98.77 o 
  10  -1   9      457.86      389.39    113.86 o 
 -13   0   9      116.75      164.74     73.72 o 
 -12   0   9     1401.45     1417.48    188.00 o 
 -11   0   9      176.28      161.70     73.54 o 
 -10   0   9        9.55       10.74     51.43 o 
  -9   0   9     1375.88     1299.79    140.27 o 
  -8   0   9       31.70       36.98     17.25 o 
  -7   0   9     1714.65     1583.09     96.24 o 
  -6   0   9     1864.82     1748.35    113.28 o 
  -5   0   9     3963.89     3943.50    323.50 o 
  -4   0   9        1.72        6.57      7.26 o 
  -3   0   9      161.67      146.38     59.09 o 
  -2   0   9        4.50       49.54     30.07 o 
  -1   0   9      795.32      902.24     54.75 o 
   0   0   9      916.32      945.81     47.97 o 
   1   0   9     4074.16     4058.47    207.87 o 
   2   0   9      681.47      682.19     73.45 o 
   3   0   9      251.96      214.07     43.95 o 
   4   0   9       53.55       40.90     24.40 o 
   5   0   9       11.26       23.97     38.86 o 
   6   0   9      161.76      126.42     40.35 o 
   7   0   9      468.04      393.79     91.29 o 
   8   0   9      489.61      460.54    114.40 o 
   9   0   9      456.61      273.49    188.16 o 
 -13   1   9       66.82       -3.46     56.73 o 
 -12   1   9     2375.14     2600.63    235.75 o 
 -11   1   9      429.22      461.55    121.28 o 
 -10   1   9      182.38      208.31     67.78 o 
  -9   1   9     1335.89     1162.36    129.69 o 
  -8   1   9      114.05       90.14     32.24 o 
  -7   1   9     1176.24     1210.38     79.86 o 
  -6   1   9        8.52        4.69     16.19 o 
  -5   1   9     3741.39     3996.05    182.51 o 
  -4   1   9       10.03       21.39      9.92 o 
  -3   1   9      308.48      280.55     20.64 o 
  -2   1   9      552.29      600.16     52.03 o 
  -1   1   9     1841.85     1804.06    149.81 o 
   0   1   9     5665.19     5153.34    363.44 o 
   1   1   9      833.90      772.32    110.22 o 
   2   1   9      878.21      940.50    138.09 o 
   3   1   9     1604.68     1310.29    330.54 o 
   4   1   9      217.00      213.34     66.05 o 
   5   1   9       40.21       -1.54     35.24 o 
   6   1   9      386.62      289.40     70.37 o 
   7   1   9      180.07      120.33     39.92 o 
   8   1   9       90.20      119.99     46.92 o 
   9   1   9      429.94      402.35    140.23 o 
 -13   2   9      654.71      581.18    189.04 o 
 -12   2   9       43.75       93.11     56.20 o 
 -11   2   9      124.22      126.76     55.52 o 
 -10   2   9     1975.72     2150.28    239.60 o 
  -9   2   9      292.82      273.21     60.53 o 
  -8   2   9      411.91      335.88     67.15 o 
  -7   2   9    11217.71    12690.17    452.37 o 
  -6   2   9     2679.96     2884.16    148.33 o 
  -5   2   9       14.48       11.10     25.00 o 
  -4   2   9      655.92      542.56     34.75 o 
  -3   2   9     2485.51     2485.32    177.04 o 
  -2   2   9     1615.47     1425.91     87.99 o 
  -1   2   9     4127.40     4163.46    263.94 o 
   0   2   9     3403.42     3224.71    190.22 o 
   1   2   9      189.83      149.25     28.71 o 
   2   2   9      226.75      335.08     83.26 o 
   3   2   9      791.86      872.10    138.72 o 
   4   2   9     1444.31     1546.60    258.66 o 
   5   2   9       91.73       82.71     33.70 o 
   6   2   9      316.46      248.42     75.07 o 
   7   2   9       99.44       42.91     55.09 o 
   8   2   9     1327.83     1541.40    256.90 o 
   9   2   9       70.83       80.74     43.71 o 
 -12   3   9       50.28       93.07     51.12 o 
 -11   3   9        1.25       11.71     68.60 o 
 -10   3   9      783.60      903.01    215.77 o 
  -9   3   9       12.29        4.49     27.02 o 
  -8   3   9        2.42       31.00     22.99 o 
  -7   3   9     3572.53     3908.38    277.71 o 
  -6   3   9     5453.43     5860.01    554.01 o 
  -5   3   9     1396.10     1293.99    137.57 o 
  -4   3   9     1007.24     1086.31     88.59 o 
  -3   3   9      953.17      827.44     67.10 o 
  -2   3   9      542.18      489.78     42.13 o 
  -1   3   9      405.15      520.55     40.15 o 
   0   3   9     1901.25     1422.90    149.37 o 
   1   3   9      386.10      431.10     46.25 o 
   2   3   9     4202.24     4261.51    491.88 o 
   3   3   9       13.62       28.32     37.50 o 
   4   3   9       18.27       56.00     27.33 o 
   5   3   9       31.04       62.09     31.73 o 
   6   3   9       29.67       60.66     38.79 o 
   7   3   9        7.50       54.86     31.88 o 
   8   3   9      585.94      440.96    158.35 o 
 -12   4   9       34.04       34.26     30.89 o 
 -11   4   9      181.94      130.23     77.13 o 
 -10   4   9        3.88       21.70     60.48 o 
  -9   4   9       19.56      -19.11     40.50 o 
  -8   4   9      685.17      650.08    171.45 o 
  -7   4   9      222.63      191.01     43.87 o 
  -6   4   9      657.16      620.38     85.29 o 
  -5   4   9     3912.74     4894.99    558.77 o 
  -4   4   9     1442.98     1547.91    246.63 o 
  -3   4   9      101.74       38.98     16.65 o 
  -2   4   9     1355.14     1354.79    115.09 o 
  -1   4   9     1702.12     1571.74    167.92 o 
   0   4   9      443.60      340.55     26.68 o 
   1   4   9      190.71      219.40     57.94 o 
   2   4   9     3958.52     4732.63    667.74 o 
   3   4   9     2216.40     2594.76    489.28 o 
   4   4   9       22.97       33.00     40.02 o 
   5   4   9       65.63       44.41     55.04 o 
   6   4   9      594.18      614.83    210.92 o 
   7   4   9       49.33       13.63     77.10 o 
 -11   5   9     1314.94     1679.76    377.60 o 
 -10   5   9       71.39       56.88     36.52 o 
  -9   5   9      104.04       45.58     35.20 o 
  -8   5   9      346.25      447.09    120.84 o 
  -7   5   9       14.85       20.53     31.05 o 
  -6   5   9      414.28      381.81     97.79 o 
  -5   5   9       77.59       68.40     28.31 o 
  -4   5   9     2246.75     2844.67    339.34 o 
  -3   5   9      232.98      300.01     69.38 o 
  -2   5   9       78.11       20.86     23.48 o 
  -1   5   9      135.82      148.41     44.51 o 
   0   5   9        6.93        2.31     61.92 o 
   1   5   9     1501.08     1846.74    237.79 o 
   2   5   9     1903.59     1819.33    531.39 o 
   3   5   9      112.70      132.29     60.40 o 
   4   5   9      229.04      230.96     97.03 o 
   5   5   9       24.17        3.64     65.14 o 
   6   5   9       20.28      -36.58     95.71 o 
 -11   6   9      407.30      365.62    154.59 o 
 -10   6   9       34.69       35.38     31.12 o 
  -9   6   9      296.63      204.81     73.13 o 
  -8   6   9     1045.11      994.85    108.44 o 
  -7   6   9       18.68       38.09     35.68 o 
  -6   6   9     2218.81     2682.59    342.81 o 
  -5   6   9      532.32      461.85    124.16 o 
  -4   6   9     1537.79     1657.26    144.90 o 
  -3   6   9       33.07       40.08     31.46 o 
  -2   6   9      170.26      151.08     43.67 o 
  -1   6   9       49.09       28.23     34.50 o 
   0   6   9      526.58      666.94    173.17 o 
   1   6   9     1273.74     1725.71    140.36 o 
   2   6   9      146.18       80.49     43.43 o 
   3   6   9      334.82      314.81     94.26 o 
   4   6   9        6.18      145.06     80.14 o 
   5   6   9      381.35      594.44    177.38 o 
  -9   7   9       75.90       62.93     29.57 o 
  -8   7   9      278.24      217.30     88.96 o 
  -7   7   9       92.63      115.05     58.15 o 
  -6   7   9     1119.48     1614.10    271.66 o 
  -5   7   9      100.74       47.84     59.90 o 
  -4   7   9      584.45      702.44    146.41 o 
  -3   7   9      574.22      437.39    140.35 o 
  -2   7   9       71.29      154.15     62.15 o 
  -1   7   9      341.84      253.10     74.04 o 
   0   7   9      188.66      100.41     45.04 o 
   1   7   9      686.37      878.48    225.31 o 
   2   7   9        4.96       35.59     47.78 o 
   3   7   9     1734.87     2077.08    518.88 o 
   4   7   9       24.14       41.74     81.98 o 
  -8   8   9      143.81      102.01     39.28 o 
  -7   8   9      383.86      313.82    130.00 o 
  -6   8   9      385.79      497.49    175.06 o 
  -5   8   9        8.62       28.50     57.94 o 
  -4   8   9     1010.16     1017.56    213.84 o 
  -3   8   9      991.50      694.23    258.92 o 
  -2   8   9      243.51      232.68     91.09 o 
  -1   8   9       82.89      -16.63     62.61 o 
   0   8   9       43.98       30.26     51.65 o 
   1   8   9      215.91      298.85     86.88 o 
   2   8   9       23.42       81.01     57.99 o 
   3   8   9     1235.70      998.61    295.96 o 
  -5   9   9      656.13      713.16    282.69 o 
  -4   9   9       72.24       34.07     39.19 o 
  -3   9   9      117.00       60.52     54.25 o 
  -2   9   9        4.99        5.00     56.73 o 
  -1   9   9      169.24      162.97     75.73 o 
   0   9   9        6.58       19.83     56.63 o 
  -5 -13  10      129.52      134.89     65.36 o 
  -4 -13  10      456.70      268.41    115.80 o 
  -3 -13  10       77.85       68.35     47.97 o 
  -2 -13  10      185.30      107.96     54.74 o 
  -1 -13  10      371.21      247.31     80.75 o 
   0 -13  10      572.65      398.28    129.27 o 
   1 -13  10      184.92      154.67     60.44 o 
   2 -13  10     1699.18     1650.60    179.12 o 
   3 -13  10      250.79      154.48     94.71 o 
  -7 -12  10       24.43       84.57     50.61 o 
  -6 -12  10      739.99      606.28    134.26 o 
  -5 -12  10     2763.94     2860.46    208.54 o 
  -4 -12  10     2946.08     2962.13    230.06 o 
  -3 -12  10      980.92      753.61    180.46 o 
  -2 -12  10      275.12      226.37     83.40 o 
  -1 -12  10      335.04      304.27     78.93 o 
   0 -12  10     1375.44     1122.49    181.08 o 
   1 -12  10      995.53      784.72    250.84 o 
   2 -12  10     2484.88     2327.25    187.22 o 
   3 -12  10      914.44      716.64    188.54 o 
   4 -12  10       20.33       -7.66     67.14 o 
   5 -12  10       44.07       44.43     48.16 o 
  -8 -11  10      117.85      102.43     64.81 o 
  -7 -11  10       30.61       15.98     52.57 o 
  -6 -11  10        0.55      -50.33     67.01 o 
  -5 -11  10     2205.18     2356.83    198.80 o 
  -4 -11  10     2472.11     2412.00    208.91 o 
  -3 -11  10      110.21       38.39     37.79 o 
  -2 -11  10      899.68      796.17    175.26 o 
  -1 -11  10       35.84       19.40     42.17 o 
   0 -11  10      214.29      222.42     77.11 o 
   1 -11  10        2.04       36.30     40.91 o 
   2 -11  10       80.66       26.85     69.90 o 
   3 -11  10      644.73      421.62    126.94 o 
   4 -11  10      235.18      318.51    106.68 o 
   5 -11  10      231.97      194.57     80.60 o 
   6 -11  10      730.46      680.41    166.59 o 
  -9 -10  10      357.74      359.96    124.69 o 
  -8 -10  10      184.05      123.19     62.06 o 
  -7 -10  10      292.76      339.82     76.95 o 
  -6 -10  10      948.20     1082.69     84.17 o 
  -5 -10  10       80.50       69.44     46.55 o 
  -4 -10  10       15.74       18.97     65.70 o 
  -3 -10  10       14.13      -16.04     37.48 o 
  -2 -10  10     1170.43     1130.35    115.60 o 
  -1 -10  10     1966.34     1724.47    134.24 o 
   0 -10  10     1680.60     1640.34     85.68 o 
   1 -10  10      752.50      640.66    158.16 o 
   2 -10  10      583.01      439.61    107.75 o 
   3 -10  10      445.21      373.47     88.21 o 
   4 -10  10     1879.69     1981.01    167.68 o 
   5 -10  10     1969.01     1911.23    305.21 o 
   6 -10  10     1009.13     1218.98    300.40 o 
   7 -10  10      424.16      343.46    105.33 o 
 -10  -9  10      666.58      639.99    194.37 o 
  -9  -9  10       46.71       52.55     61.01 o 
  -8  -9  10        0.40      -12.19     44.43 o 
  -7  -9  10       73.08       79.86     38.94 o 
  -6  -9  10      150.19      152.85     60.00 o 
  -5  -9  10      996.53     1052.87    138.01 o 
  -4  -9  10     3117.32     3208.17    174.03 o 
  -3  -9  10      599.35      475.93    108.39 o 
  -2  -9  10      205.21      189.94     56.28 o 
  -1  -9  10      556.09      472.65     91.38 o 
   0  -9  10        1.13       46.28     42.03 o 
   1  -9  10      271.96      253.38     75.49 o 
   2  -9  10       30.75       85.54     41.76 o 
   3  -9  10      589.33      493.10    145.85 o 
   4  -9  10       26.13       47.40     69.00 o 
   5  -9  10     1333.65     1551.09    234.53 o 
   6  -9  10        8.69       43.45     61.82 o 
   7  -9  10       25.11       21.16     70.52 o 
   8  -9  10       10.39       34.28     73.79 o 
 -11  -8  10     1039.29      848.74    295.08 o 
 -10  -8  10     1020.03      932.65    332.58 o 
  -9  -8  10      217.73      249.65    113.17 o 
  -8  -8  10        6.82        2.63     50.28 o 
  -7  -8  10      195.80      173.08     49.38 o 
  -6  -8  10      437.15      520.05    111.33 o 
  -5  -8  10      849.52      826.31    115.27 o 
  -4  -8  10     3440.97     3485.30    197.22 o 
  -3  -8  10      336.01      274.66     60.73 o 
  -2  -8  10       19.53       44.87     38.03 o 
  -1  -8  10      340.63      260.87     64.79 o 
   0  -8  10      212.68      240.84     59.03 o 
   1  -8  10     1223.40     1241.86    125.48 o 
   2  -8  10        5.24       33.37     55.26 o 
   3  -8  10       13.49        7.06     38.88 o 
   4  -8  10       86.62        1.88     54.95 o 
   5  -8  10      416.04      532.20    154.07 o 
   6  -8  10      665.42      617.51    170.72 o 
   7  -8  10        0.24      -38.48     62.46 o 
   8  -8  10        1.35       46.30     55.78 o 
 -12  -7  10      274.51      272.78    125.82 o 
 -11  -7  10        5.88      -19.50     98.57 o 
 -10  -7  10      404.38      428.02    137.61 o 
  -9  -7  10      388.27      330.30    106.29 o 
  -8  -7  10     1147.75     1585.01    294.59 o 
  -7  -7  10     1129.52     1290.15    112.11 o 
  -6  -7  10     1634.31     1617.74    164.82 o 
  -5  -7  10     5191.14     6136.13    371.61 o 
  -4  -7  10      591.17      640.79     70.26 o 
  -3  -7  10        9.30        9.06     29.46 o 
  -2  -7  10     2868.45     2603.04    165.61 o 
  -1  -7  10     4228.45     4031.12    277.66 o 
   0  -7  10     5901.71     5887.14    271.15 o 
   1  -7  10     4234.58     4367.52    217.62 o 
   2  -7  10     1750.50     1481.54     76.07 o 
   3  -7  10      113.80       88.92     59.91 o 
   4  -7  10      217.39      151.74     74.35 o 
   5  -7  10      925.31     1252.37    169.34 o 
   6  -7  10      114.60      114.04     46.23 o 
   7  -7  10      224.85      213.44     74.81 o 
   8  -7  10       39.64       47.83     47.23 o 
   9  -7  10      317.59      320.07     92.27 o 
 -12  -6  10     1491.38     1378.03    469.18 o 
 -11  -6  10      732.93      742.21    246.61 o 
 -10  -6  10       48.99       43.59     67.55 o 
  -9  -6  10      233.14      184.80     89.25 o 
  -8  -6  10     1033.36     1429.66    201.04 o 
  -7  -6  10     1812.46     1912.56    210.53 o 
  -6  -6  10     6380.21     7651.24    713.34 o 
  -5  -6  10     5612.92     6403.75    394.96 o 
  -4  -6  10      852.56      686.86     98.31 o 
  -3  -6  10      872.14      803.71     49.79 o 
  -2  -6  10     1176.45     1093.69     40.19 o 
  -1  -6  10     3914.58     3797.96    130.37 o 
   0  -6  10       24.94       21.95     34.81 o 
   1  -6  10     1317.41     1413.59    110.27 o 
   2  -6  10      329.88      392.03     89.80 o 
   3  -6  10     1628.84     1650.62    199.14 o 
   4  -6  10      666.69      692.02    178.27 o 
   5  -6  10        9.82       38.18     58.63 o 
   6  -6  10     1464.65     1276.70    148.77 o 
   7  -6  10       63.69       49.65     53.22 o 
   8  -6  10      317.23      307.08     95.07 o 
   9  -6  10      564.56      445.41    119.75 o 
 -12  -5  10      967.96      902.65    313.85 o 
 -11  -5  10     2025.85     2115.08    230.57 o 
 -10  -5  10       33.79       98.94     65.78 o 
  -9  -5  10      206.07      193.25     79.47 o 
  -8  -5  10     2193.30     2536.02    270.54 o 
  -7  -5  10      460.53      404.81     41.83 o 
  -6  -5  10       34.13       42.59     29.89 o 
  -5  -5  10       14.50       14.14     19.56 o 
  -4  -5  10      355.32      370.97     70.50 o 
  -3  -5  10     6251.03     6384.42    354.16 o 
  -2  -5  10     2256.97     2221.93    130.55 o 
  -1  -5  10      536.83      488.92     27.47 o 
   0  -5  10     1188.66     1312.83     74.07 o 
   1  -5  10      913.77      958.25     78.53 o 
   2  -5  10     2446.59     2462.76    284.54 o 
   3  -5  10     6313.80     7579.71    713.43 o 
   4  -5  10     7129.00     8361.72    494.35 o 
   5  -5  10     4154.10     4025.16    450.83 o 
   6  -5  10      354.32      378.25     99.09 o 
   7  -5  10     1787.48     2270.75    239.44 o 
   8  -5  10     1507.10     1803.90    298.52 o 
   9  -5  10      298.16      326.01     71.91 o 
 -13  -4  10       36.19       -5.51    108.58 o 
 -12  -4  10      152.62      133.18     83.00 o 
 -11  -4  10       68.04      144.02     95.51 o 
 -10  -4  10     3045.84     3085.33    326.56 o 
  -9  -4  10     3031.28     3093.07    202.36 o 
  -8  -4  10      437.69      543.84     68.37 o 
  -7  -4  10        0.10        3.20     20.36 o 
  -6  -4  10     1370.25     1230.23    101.82 o 
  -5  -4  10       48.71      107.33     25.88 o 
  -4  -4  10     1139.79     1129.38     88.60 o 
  -3  -4  10     4018.87     4508.17    372.17 o 
  -2  -4  10     4088.39     4021.29    304.75 o 
  -1  -4  10        0.75        7.24     30.97 o 
   0  -4  10      427.07      447.30     44.38 o 
   1  -4  10     3595.24     4130.20    188.70 o 
   2  -4  10       51.50       53.90     44.43 o 
   3  -4  10     1623.00     1831.30    203.16 o 
   4  -4  10     2114.33     2386.20    193.69 o 
   5  -4  10      938.23      828.76    182.93 o 
   6  -4  10       64.05      111.00     41.68 o 
   7  -4  10      184.80      121.28     58.40 o 
   8  -4  10      121.12      134.19     62.16 o 
   9  -4  10       38.77       36.73     60.68 o 
 -13  -3  10       63.07       37.20    111.07 o 
 -12  -3  10      290.59      289.37    130.90 o 
 -11  -3  10      763.89      858.99    262.17 o 
 -10  -3  10      195.49      187.16     69.70 o 
  -9  -3  10       99.35       58.65     43.61 o 
  -8  -3  10       93.89      106.85     29.49 o 
  -7  -3  10      751.72      748.97     44.80 o 
  -6  -3  10      289.39      303.08     20.22 o 
  -5  -3  10      163.29      220.02     26.96 o 
  -4  -3  10     1127.96     1132.20     76.61 o 
  -3  -3  10      800.98      664.24     91.92 o 
  -2  -3  10      504.13      464.87    148.67 o 
  -1  -3  10     1327.32     1420.52     53.62 o 
   0  -3  10      822.06      853.16     46.93 o 
   1  -3  10      407.11      420.54     34.52 o 
   2  -3  10     1398.25     1620.92     92.30 o 
   3  -3  10      941.51     1108.49     62.54 o 
   4  -3  10      650.79      729.33     75.22 o 
   5  -3  10      130.07      176.23     51.37 o 
   6  -3  10      492.53      535.74    125.40 o 
   7  -3  10      916.83      804.14    181.56 o 
   8  -3  10      477.32      377.36     96.48 o 
   9  -3  10       41.46       68.52     37.01 o 
 -13  -2  10       16.80       32.26     67.48 o 
 -12  -2  10        3.01       26.47     77.25 o 
 -11  -2  10      947.00     1055.09    122.54 o 
 -10  -2  10       99.32      116.94     58.45 o 
  -9  -2  10     2634.47     2626.09    173.30 o 
  -8  -2  10      222.88      202.71     49.60 o 
  -7  -2  10        4.50        3.54      9.89 o 
  -6  -2  10     1338.24     1365.69     79.47 o 
  -5  -2  10      664.00      586.27     50.38 o 
  -4  -2  10      129.66      184.13     62.87 o 
  -3  -2  10     2799.59     2793.51    211.89 o 
  -2  -2  10     4110.96     4106.75    546.51 o 
  -1  -2  10      581.68      697.38     84.19 o 
   0  -2  10      535.72      719.59     73.49 o 
   1  -2  10      395.50      461.18     40.37 o 
   2  -2  10      220.20      226.00     45.13 o 
   3  -2  10      337.34      368.24     86.52 o 
   4  -2  10     1525.81     1453.98    246.40 o 
   5  -2  10     1105.25     1095.47     92.05 o 
   6  -2  10      437.78      522.19    120.29 o 
   7  -2  10      646.57      584.10    149.90 o 
   8  -2  10      202.40      134.43     66.87 o 
   9  -2  10      257.02      212.89     71.24 o 
 -13  -1  10     1332.04      999.76    374.73 o 
 -12  -1  10     1562.61     1702.61    252.30 o 
 -11  -1  10       35.85       12.65     51.73 o 
 -10  -1  10      351.49      311.09     83.81 o 
  -9  -1  10     4850.80     5150.46    242.79 o 
  -8  -1  10     2203.52     2309.08    166.33 o 
  -7  -1  10      453.04      423.86     42.08 o 
  -6  -1  10     1382.03     1254.18    116.17 o 
  -5  -1  10     1700.08     1489.09    121.92 o 
  -4  -1  10      420.20      337.24    117.83 o 
  -3  -1  10     2094.39     2092.12    194.67 o 
  -2  -1  10     8970.28     8640.67    447.55 o 
  -1  -1  10      812.73      913.65    106.93 o 
   0  -1  10      226.29      258.09     25.42 o 
   1  -1  10      263.83      298.56     30.11 o 
   2  -1  10       98.19      131.52     37.88 o 
   3  -1  10      122.46      151.34     52.06 o 
   4  -1  10       79.06       62.54     32.38 o 
   5  -1  10     1422.81     1253.25    134.95 o 
   6  -1  10      387.37      447.80    108.70 o 
   7  -1  10      325.35      296.75     70.54 o 
   8  -1  10       98.62       50.99     54.31 o 
   9  -1  10       62.36       72.90     48.05 o 
 -13   0  10      259.01      175.99     91.19 o 
 -12   0  10      762.12      700.01    196.76 o 
 -11   0  10       19.26        9.45     62.06 o 
 -10   0  10      126.07       95.67     36.90 o 
  -9   0  10      830.99      776.07     81.48 o 
  -8   0  10     2492.52     2614.92    187.66 o 
  -7   0  10        6.43       10.75     12.00 o 
  -6   0  10      382.75      354.01     37.27 o 
  -5   0  10      109.97       96.96     24.69 o 
  -4   0  10     1664.30     1770.74    155.59 o 
  -3   0  10     1944.15     1968.26    168.47 o 
  -2   0  10     3108.64     2987.87    296.80 o 
  -1   0  10      554.91      568.94    168.39 o 
   0   0  10     3667.24     3563.03    104.14 o 
   1   0  10      704.22      857.41    115.32 o 
   2   0  10     5335.74     5308.82    371.26 o 
   3   0  10     1701.23     1490.75    309.27 o 
   4   0  10       19.43       33.61     30.09 o 
   5   0  10       13.01       52.31     37.19 o 
   6   0  10      407.29      378.26     89.59 o 
   7   0  10     2163.50     2123.51    281.06 o 
   8   0  10      497.88      381.91    100.08 o 
   9   0  10      227.76      150.02     61.09 o 
 -13   1  10       27.86       37.54     38.44 o 
 -12   1  10      327.84      334.04    123.40 o 
 -11   1  10      457.20      496.55    162.01 o 
 -10   1  10     2012.29     2267.34    199.91 o 
  -9   1  10       19.97       37.12     20.97 o 
  -8   1  10        2.37        2.67     27.38 o 
  -7   1  10     1703.71     1741.40     91.62 o 
  -6   1  10     2169.13     2247.33    161.24 o 
  -5   1  10      333.77      310.16     22.80 o 
  -4   1  10     3085.84     3500.69    224.70 o 
  -3   1  10     4570.73     4381.60    321.41 o 
  -2   1  10       26.70       36.86     12.80 o 
  -1   1  10       51.82       55.12     10.97 o 
   0   1  10     1713.71     1669.99     72.89 o 
   1   1  10     5684.52     6181.72    674.03 o 
   2   1  10     2115.20     1875.44    160.51 o 
   3   1  10     1206.44      844.38    262.95 o 
   4   1  10      114.88       56.43     38.71 o 
   5   1  10       92.57      129.62     43.54 o 
   6   1  10      103.01       82.78     38.67 o 
   7   1  10      680.82      500.37    142.74 o 
   8   1  10       47.83       60.50     42.97 o 
 -12   2  10       99.86      -18.01     75.68 o 
 -11   2  10       39.72       35.44     31.02 o 
 -10   2  10     1464.05     1470.08    130.61 o 
  -9   2  10      226.26      174.29     54.44 o 
  -8   2  10       64.18      101.26     28.54 o 
  -7   2  10        5.62       15.84     19.05 o 
  -6   2  10       20.68       19.01     22.72 o 
  -5   2  10       12.91       15.19     11.08 o 
  -4   2  10     1146.95     1117.37     38.67 o 
  -3   2  10      125.61      108.49     32.14 o 
  -2   2  10     1326.68     1140.07    120.20 o 
  -1   2  10     4971.75     4965.58    404.01 o 
   0   2  10     2132.53     2000.08    146.85 o 
   1   2  10       20.26       23.00     16.90 o 
   2   2  10      371.96      576.00    126.94 o 
   3   2  10        0.52       31.38     39.41 o 
   4   2  10      326.10      351.91     99.74 o 
   5   2  10     3522.15     4031.31    616.69 o 
   6   2  10      669.02      708.47    202.47 o 
   7   2  10       36.70       31.19     52.21 o 
   8   2  10        0.75        7.48     48.91 o 
 -12   3  10      302.78      339.94    119.60 o 
 -11   3  10      478.22      383.15    158.94 o 
 -10   3  10      445.33      532.44    194.19 o 
  -9   3  10       91.91       67.65     24.77 o 
  -8   3  10     1064.47     1042.99     76.36 o 
  -7   3  10        4.97       13.69     27.57 o 
  -6   3  10      727.83      627.10     63.88 o 
  -5   3  10      339.39      380.14     80.66 o 
  -4   3  10       40.88       92.64     35.93 o 
  -3   3  10      584.49      573.79     72.04 o 
  -2   3  10      468.53      489.55     56.93 o 
  -1   3  10     1619.50     1881.89    134.87 o 
   0   3  10        0.11        5.38     13.65 o 
   1   3  10       44.68       21.14     25.56 o 
   2   3  10      421.99      267.81     58.89 o 
   3   3  10        9.85       -3.71     39.76 o 
   4   3  10      206.03       85.46     56.37 o 
   5   3  10      652.06     1104.37    269.44 o 
   6   3  10      351.15      364.24     90.17 o 
   7   3  10        0.38       53.69     49.74 o 
 -11   4  10        0.05        2.83     65.08 o 
 -10   4  10     1144.64     1034.48    251.89 o 
  -9   4  10      906.87      845.40     52.11 o 
  -8   4  10      656.79      563.63    140.70 o 
  -7   4  10      839.03      606.87    159.74 o 
  -6   4  10     1832.30     1603.55    155.13 o 
  -5   4  10      257.57      163.07     64.54 o 
  -4   4  10      120.24       65.94     26.05 o 
  -3   4  10     1893.19     1863.54    258.18 o 
  -2   4  10      353.69      232.76     57.16 o 
  -1   4  10      254.07      291.88     73.62 o 
   0   4  10       10.69       45.98     31.39 o 
   1   4  10     1018.31      819.20    114.48 o 
   2   4  10       23.82       50.33     54.21 o 
   3   4  10      322.16      274.05     70.40 o 
   4   4  10      342.01      359.42    111.93 o 
   5   4  10      191.47      280.53     87.32 o 
   6   4  10      620.83      682.51    237.50 o 
 -11   5  10       17.50       48.96     46.70 o 
 -10   5  10      527.35      522.52    190.67 o 
  -9   5  10      448.21      372.66    112.05 o 
  -8   5  10        8.67       -1.08     20.79 o 
  -7   5  10       16.16       52.44     29.04 o 
  -6   5  10       10.80       24.94     28.54 o 
  -5   5  10        1.34       18.09     20.13 o 
  -4   5  10      123.37      150.33     48.61 o 
  -3   5  10     1786.89     1954.75    221.16 o 
  -2   5  10       32.87       42.20     41.97 o 
  -1   5  10     1399.81     1595.80    106.15 o 
   0   5  10      899.70     1059.41     88.82 o 
   1   5  10      585.32      547.54    155.67 o 
   2   5  10       85.76       73.92     66.43 o 
   3   5  10       21.08       50.74     58.43 o 
   4   5  10       79.89       70.28     68.73 o 
   5   5  10       65.92       72.84     71.79 o 
 -10   6  10        3.91       26.19     43.09 o 
  -9   6  10      887.47      884.07    199.91 o 
  -8   6  10      585.99      389.90    215.96 o 
  -7   6  10     1335.22     1302.38    160.09 o 
  -6   6  10       16.63        5.77     42.90 o 
  -5   6  10      144.22      236.86     80.83 o 
  -4   6  10      624.48      703.11    233.03 o 
  -3   6  10        4.01       18.84     27.35 o 
  -2   6  10       10.03       20.75     47.45 o 
  -1   6  10     1799.51     1841.15    208.37 o 
   0   6  10     1633.30     1693.58    196.78 o 
   1   6  10       59.40       48.73     45.06 o 
   2   6  10      109.08      151.51     85.74 o 
   3   6  10      154.22      146.34     64.74 o 
   4   6  10       88.41       99.63     83.28 o 
  -8   7  10      110.86      113.72     96.45 o 
  -7   7  10      959.78      916.59    182.39 o 
  -6   7  10       52.14       97.52     76.03 o 
  -5   7  10       34.00       43.81     44.27 o 
  -4   7  10       14.65       47.15     50.91 o 
  -3   7  10      177.68      132.76     58.24 o 
  -2   7  10      137.25      182.85     84.80 o 
  -1   7  10      980.74      898.18     73.60 o 
   0   7  10      170.07      102.22     53.84 o 
   1   7  10       36.62      -14.11     61.52 o 
   2   7  10      603.66      555.31    210.03 o 
   3   7  10       86.36       65.95     69.95 o 
  -6   8  10        8.61       -0.38     60.47 o 
  -5   8  10       52.33       53.30     39.73 o 
  -4   8  10       45.31       80.42     54.68 o 
  -3   8  10      387.55      332.15    100.55 o 
  -2   8  10     1155.50     1209.12    124.73 o 
  -1   8  10       33.48       18.18     39.39 o 
   0   8  10      538.15      332.97     99.33 o 
   1   8  10       51.51       91.56     62.77 o 
  -5 -13  11       35.95       -5.85     65.18 o 
  -4 -13  11      107.84       73.10     75.96 o 
  -3 -13  11      537.20      362.48    110.70 o 
  -2 -13  11      609.14      541.61    181.02 o 
  -1 -13  11     1041.18      887.99    253.67 o 
   0 -13  11      480.01      366.63    119.06 o 
   1 -13  11      164.43      116.85     55.39 o 
   2 -13  11       52.06       72.73     64.76 o 
  -7 -12  11      102.93       90.35     43.40 o 
  -6 -12  11      480.84      344.24     99.80 o 
  -5 -12  11      734.77      600.31    162.23 o 
  -4 -12  11      321.89      242.45     74.79 o 
  -3 -12  11      155.54      108.70     69.46 o 
  -2 -12  11       57.23       47.74     34.56 o 
  -1 -12  11       41.18       -0.75     62.32 o 
   0 -12  11       12.37       54.32     48.45 o 
   1 -12  11      470.14      356.15    107.54 o 
   2 -12  11      627.60      388.98    106.78 o 
   3 -12  11      388.52      308.42     91.68 o 
   4 -12  11        0.04       19.11     40.23 o 
  -8 -11  11        2.89        3.59     61.89 o 
  -7 -11  11      375.73      321.13    119.00 o 
  -6 -11  11      122.17       99.29     43.55 o 
  -5 -11  11       46.66       34.48     54.48 o 
  -4 -11  11       16.71       20.69     42.76 o 
  -3 -11  11       15.99       38.26     41.29 o 
  -2 -11  11       94.22      125.48     64.88 o 
  -1 -11  11     1164.35     1000.52    153.97 o 
   0 -11  11      166.21       81.46     52.47 o 
   1 -11  11       50.42        4.75     66.18 o 
   2 -11  11       71.87       59.90     48.09 o 
   3 -11  11      197.29      220.24     80.93 o 
   4 -11  11      493.11      375.22    111.23 o 
   5 -11  11       14.62       63.81     58.47 o 
   6 -11  11       25.15       -1.56     62.98 o 
  -9 -10  11      222.33      113.04     56.94 o 
  -8 -10  11     1304.67     1752.86    234.34 o 
  -7 -10  11     2245.78     2663.18    191.82 o 
  -6 -10  11     1886.67     1914.03    163.45 o 
  -5 -10  11      953.75      936.24    191.10 o 
  -4 -10  11     1687.92     1659.66    125.97 o 
  -3 -10  11     1169.30     1057.81     99.73 o 
  -2 -10  11     1450.06     1307.46     81.43 o 
  -1 -10  11     2710.25     2706.41    206.26 o 
   0 -10  11      640.26      547.09    116.31 o 
   1 -10  11      107.40       53.38     43.28 o 
   2 -10  11      310.27      145.75     59.54 o 
   3 -10  11       94.08       72.99     43.90 o 
   4 -10  11      194.85      194.50     81.14 o 
   5 -10  11        1.03       36.55     43.85 o 
   6 -10  11       73.46       81.35     49.67 o 
   7 -10  11       80.91       77.56     54.01 o 
 -10  -9  11      387.33      306.50    107.13 o 
  -9  -9  11        6.97       48.49     57.70 o 
  -8  -9  11      599.84      533.87    155.39 o 
  -7  -9  11     1209.35     1519.98    185.63 o 
  -6  -9  11      722.40      734.97     78.68 o 
  -5  -9  11        4.99       14.38     47.71 o 
  -4  -9  11      463.01      421.80     79.79 o 
  -3  -9  11      177.76      123.11     41.45 o 
  -2  -9  11      282.49      254.64     58.86 o 
  -1  -9  11       42.44       16.11     43.50 o 
   0  -9  11      435.39      329.47     84.25 o 
   1  -9  11      352.04      397.41     98.49 o 
   2  -9  11     1208.48     1102.25    111.19 o 
   3  -9  11     2352.26     2002.43    171.05 o 
   4  -9  11      381.31      501.22    131.29 o 
   5  -9  11      438.30      411.87     96.82 o 
   6  -9  11      579.78      467.84    118.20 o 
   7  -9  11      682.08      616.11    205.82 o 
 -11  -8  11      246.62      203.39     74.43 o 
 -10  -8  11      144.12      122.22     80.17 o 
  -9  -8  11      196.42      176.78     69.83 o 
  -8  -8  11      996.52     1196.95    167.87 o 
  -7  -8  11        3.15        1.92     46.63 o 
  -6  -8  11      559.62      680.32     69.77 o 
  -5  -8  11     2293.36     2532.99    215.96 o 
  -4  -8  11      488.67      495.51     92.75 o 
  -3  -8  11     5037.55     5104.53    224.44 o 
  -2  -8  11     6368.97     6343.79    410.61 o 
  -1  -8  11     1119.67      940.47     73.59 o 
   0  -8  11      684.12      586.61    149.03 o 
   1  -8  11     3191.33     3308.14    197.18 o 
   2  -8  11     5614.39     5511.98    290.25 o 
   3  -8  11     3101.70     3253.40    380.69 o 
   4  -8  11      994.35     1237.56    172.04 o 
   5  -8  11      908.60     1134.09    180.89 o 
   6  -8  11      234.75      143.72     59.79 o 
   7  -8  11      179.12      144.57     66.57 o 
   8  -8  11       79.25      143.87     48.66 o 
 -11  -7  11       30.89       49.37     71.19 o 
 -10  -7  11        0.41      -15.74     80.44 o 
  -9  -7  11      400.15      410.64    134.77 o 
  -8  -7  11      199.07      235.44     79.35 o 
  -7  -7  11      765.65     1081.69    118.25 o 
  -6  -7  11      437.54      448.75    114.34 o 
  -5  -7  11      121.01      123.49     52.90 o 
  -4  -7  11     1895.98     1685.88    113.56 o 
  -3  -7  11     1497.17     1456.92    126.83 o 
  -2  -7  11       15.35       14.62     46.37 o 
  -1  -7  11        1.34        8.59     28.18 o 
   0  -7  11      220.98      229.65     55.00 o 
   1  -7  11        0.81       14.69     28.21 o 
   2  -7  11      914.14     1092.68     85.40 o 
   3  -7  11       12.74       -6.36     49.51 o 
   4  -7  11        3.01       -7.83     43.34 o 
   5  -7  11       17.39      -24.97     43.84 o 
   6  -7  11      911.69     1030.69    102.14 o 
   7  -7  11      408.24      325.92     95.79 o 
   8  -7  11        2.81       36.60     65.27 o 
 -12  -6  11       56.91       99.20     85.25 o 
 -11  -6  11        2.21      -39.58     70.00 o 
 -10  -6  11        1.32      -19.26     91.47 o 
  -9  -6  11      541.78      553.14    160.41 o 
  -8  -6  11      250.60      297.11     90.09 o 
  -7  -6  11        9.18       22.73     20.45 o 
  -6  -6  11     5562.59     6127.33    661.72 o 
  -5  -6  11     1046.86     1209.49     89.13 o 
  -4  -6  11     1738.91     1693.75    162.60 o 
  -3  -6  11      694.04      719.05     46.70 o 
  -2  -6  11        0.71       19.57     17.23 o 
  -1  -6  11      315.89      301.52     36.15 o 
   0  -6  11     1356.93     1253.71     70.90 o 
   1  -6  11      397.66      386.91     94.72 o 
   2  -6  11      471.35      654.61    106.27 o 
   3  -6  11      212.89      251.10     68.40 o 
   4  -6  11       39.80       55.23     38.52 o 
   5  -6  11      114.27       72.12     33.39 o 
   6  -6  11      838.93      907.69    243.53 o 
   7  -6  11      699.90      632.50    157.88 o 
   8  -6  11      519.88      388.42    141.22 o 
 -12  -5  11        9.36       22.10     69.91 o 
 -11  -5  11     1653.14     1710.08    239.70 o 
 -10  -5  11      261.91      243.25    125.62 o 
  -9  -5  11     1138.15     1092.51     92.96 o 
  -8  -5  11     1373.82     1795.28    199.67 o 
  -7  -5  11       55.17       35.21     31.99 o 
  -6  -5  11       25.80       29.98     21.71 o 
  -5  -5  11     4744.64     5895.70    521.10 o 
  -4  -5  11     3626.41     4305.01    308.16 o 
  -3  -5  11     1510.00     1682.08    108.50 o 
  -2  -5  11     1097.82     1097.09     90.27 o 
  -1  -5  11     1289.16     1358.65     78.99 o 
   0  -5  11      160.01      196.19     50.19 o 
   1  -5  11      285.79      285.12     59.45 o 
   2  -5  11       20.74      100.10     46.19 o 
   3  -5  11      607.25      705.04    107.38 o 
   4  -5  11     1287.72     1487.10    158.16 o 
   5  -5  11      249.47      248.18     60.16 o 
   6  -5  11        1.05       -5.84     50.80 o 
   7  -5  11      981.38      992.72    236.01 o 
   8  -5  11      296.98      179.89     72.45 o 
   9  -5  11       87.77       38.34     76.62 o 
 -12  -4  11      224.04      288.33    119.88 o 
 -11  -4  11     1154.52     1058.60    109.75 o 
 -10  -4  11      963.39      861.87    241.11 o 
  -9  -4  11      607.84      617.52    217.30 o 
  -8  -4  11     2211.49     2727.57    143.78 o 
  -7  -4  11     1719.56     1736.81    228.14 o 
  -6  -4  11      104.40       96.29     30.80 o 
  -5  -4  11      147.28      100.69     32.77 o 
  -4  -4  11     4934.61     5529.09    340.33 o 
  -3  -4  11      529.16      785.57    102.71 o 
  -2  -4  11        5.82       10.35     15.57 o 
  -1  -4  11      413.91      467.59     39.46 o 
   0  -4  11      510.93      613.08     47.71 o 
   1  -4  11     1174.88     1293.04     79.50 o 
   2  -4  11      265.86      283.72     64.94 o 
   3  -4  11      199.94      126.79     66.83 o 
   4  -4  11       58.95       78.89     50.62 o 
   5  -4  11        9.45       32.01     28.36 o 
   6  -4  11       33.89       57.40     28.56 o 
   7  -4  11      803.99      905.32    236.73 o 
   8  -4  11      847.84      617.56    192.55 o 
   9  -4  11       58.36       50.26     41.19 o 
 -13  -3  11      134.03      100.95     75.39 o 
 -12  -3  11       87.99       40.31     53.24 o 
 -11  -3  11      128.94      141.44     52.09 o 
 -10  -3  11      548.52      448.78    126.32 o 
  -9  -3  11      736.42      689.20    113.58 o 
  -8  -3  11      280.07      327.86     85.46 o 
  -7  -3  11       16.47       26.15     16.26 o 
  -6  -3  11     3809.23     4169.74    278.28 o 
  -5  -3  11     5142.95     5812.67    281.69 o 
  -4  -3  11       57.49       71.21     36.19 o 
  -3  -3  11     1911.88     1932.32    205.03 o 
  -2  -3  11     1611.64     1783.12    258.07 o 
  -1  -3  11     1175.99     1169.89    125.01 o 
   0  -3  11     3340.02     3632.51    192.54 o 
   1  -3  11    12615.58    13194.55    157.32 o 
   2  -3  11     3015.44     3440.29    272.27 o 
   3  -3  11      545.69      510.28     57.46 o 
   4  -3  11     1016.58     1265.26    120.14 o 
   5  -3  11     1442.46     1639.05    226.69 o 
   6  -3  11      463.98      442.87    114.59 o 
   7  -3  11      615.09      480.55    159.51 o 
   8  -3  11      834.28      677.48    151.86 o 
   9  -3  11        0.03       21.14     42.68 o 
 -13  -2  11      434.27      209.69    125.50 o 
 -12  -2  11     1201.48     1060.84    341.57 o 
 -11  -2  11       86.77       68.39     61.46 o 
 -10  -2  11      686.05      524.08    150.64 o 
  -9  -2  11      636.34      503.32    191.06 o 
  -8  -2  11      460.10      333.26     84.07 o 
  -7  -2  11      113.85       46.82     26.74 o 
  -6  -2  11     4329.34     4049.95    265.63 o 
  -5  -2  11     7120.76     7741.22    484.65 o 
  -4  -2  11        5.63       25.58     36.38 o 
  -3  -2  11      173.79      181.78     72.57 o 
  -2  -2  11     2687.61     2521.68    406.16 o 
  -1  -2  11     1627.76     1638.48    185.10 o 
   0  -2  11       66.03       75.45     18.37 o 
   1  -2  11     6077.47     7137.78    695.37 o 
   2  -2  11     2246.63     2785.96    277.37 o 
   3  -2  11      842.14     1023.67    126.82 o 
   4  -2  11      211.88      187.25     59.45 o 
   5  -2  11       81.55       74.18     37.79 o 
   6  -2  11      188.89      143.41     48.73 o 
   7  -2  11       40.45       48.49     44.19 o 
   8  -2  11        2.29        7.76     52.37 o 
 -13  -1  11       27.58       58.16     52.00 o 
 -12  -1  11      531.19      448.00    169.22 o 
 -11  -1  11       32.51       11.00     45.13 o 
 -10  -1  11      276.15      259.68     87.34 o 
  -9  -1  11        1.52        5.04     21.95 o 
  -8  -1  11       54.15       53.17     18.46 o 
  -7  -1  11      751.99      743.45     56.34 o 
  -6  -1  11      397.80      293.40     55.10 o 
  -5  -1  11      855.52      911.18     75.89 o 
  -4  -1  11       27.98       21.92     24.78 o 
  -3  -1  11     5648.59     5801.12    336.97 o 
  -2  -1  11     1178.40     1167.98    112.19 o 
  -1  -1  11     3769.65     3948.25    364.39 o 
   0  -1  11     1183.47     1452.92    125.85 o 
   1  -1  11      194.63      233.99     62.21 o 
   2  -1  11      626.81      719.17     69.23 o 
   3  -1  11     2786.10     3295.26    332.64 o 
   4  -1  11     1864.51     1757.97    357.23 o 
   5  -1  11      431.19      410.72    102.39 o 
   6  -1  11     1109.34     1286.91    197.01 o 
   7  -1  11       38.13       41.88     41.15 o 
   8  -1  11       17.28       39.80     34.94 o 
 -12   0  11      590.30      516.13    174.44 o 
 -11   0  11       95.03      111.28     45.15 o 
 -10   0  11       10.59        0.95     41.71 o 
  -9   0  11       42.31       13.91     22.42 o 
  -8   0  11       32.16       24.50     22.06 o 
  -7   0  11       42.24       72.02     31.12 o 
  -6   0  11      128.43      115.42     37.57 o 
  -5   0  11     2606.76     2696.65    121.96 o 
  -4   0  11       76.98       59.67     41.66 o 
  -3   0  11      497.40      493.81    147.14 o 
  -2   0  11      628.71      507.39    143.92 o 
  -1   0  11      356.37      399.95    137.58 o 
   0   0  11      999.12     1107.66     96.62 o 
   1   0  11     1040.33     1173.08    151.90 o 
   2   0  11     2760.77     3545.18    712.50 o 
   3   0  11      776.76     1310.96    272.71 o 
   4   0  11     1684.40     1908.32    272.90 o 
   5   0  11      154.57      103.39     60.50 o 
   6   0  11        1.09       41.14     42.75 o 
   7   0  11      586.34      401.82    119.61 o 
   8   0  11       32.12       74.40     44.57 o 
 -12   1  11     1562.83     1578.75    170.66 o 
 -11   1  11     1268.06     1264.28    142.46 o 
 -10   1  11      103.68       64.60     53.54 o 
  -9   1  11       39.24       32.97     31.51 o 
  -8   1  11      633.12      693.99     41.80 o 
  -7   1  11       31.96       10.97     20.34 o 
  -6   1  11      282.08      218.98     57.63 o 
  -5   1  11     4170.62     3960.57    176.47 o 
  -4   1  11     1115.15     1113.80    110.46 o 
  -3   1  11      149.36      153.87     55.38 o 
  -2   1  11     1155.85     1164.04     92.62 o 
  -1   1  11      629.96      592.35     56.05 o 
   0   1  11        7.87        3.90     16.06 o 
   1   1  11      141.03      126.67     36.49 o 
   2   1  11      466.58      747.71    127.91 o 
   3   1  11      121.00       61.53     37.39 o 
   4   1  11      460.36      406.70    109.80 o 
   5   1  11        5.76      -17.35     55.91 o 
   6   1  11        4.98       24.44     40.01 o 
   7   1  11        1.04       -1.09     51.28 o 
 -12   2  11     1206.62     1122.14    399.56 o 
 -11   2  11      378.80      356.89    118.61 o 
 -10   2  11       52.36       15.73     73.34 o 
  -9   2  11       11.94       32.88     35.74 o 
  -8   2  11       52.05       29.96     24.08 o 
  -7   2  11      174.69      255.66     70.54 o 
  -6   2  11      320.34      333.92     37.58 o 
  -5   2  11      548.13      504.10     53.41 o 
  -4   2  11        4.84        2.14     16.72 o 
  -3   2  11     2063.05     1627.85    273.80 o 
  -2   2  11     3151.24     3426.78    513.94 o 
  -1   2  11      188.28      172.13     42.69 o 
   0   2  11     1912.06     1655.24    238.07 o 
   1   2  11      832.53      984.36    167.53 o 
   2   2  11     1099.33     1089.34    185.15 o 
   3   2  11      113.83       79.54     32.26 o 
   4   2  11     1042.01     1249.27    312.36 o 
   5   2  11      312.75      246.34     71.02 o 
   6   2  11      140.57       48.13     40.43 o 
   7   2  11       64.44       34.32     53.81 o 
 -11   3  11      195.15      210.47    107.38 o 
 -10   3  11      708.26      869.04    288.71 o 
  -9   3  11     1988.81     1838.01    248.45 o 
  -8   3  11      350.39      322.45     90.36 o 
  -7   3  11      931.22      952.04     97.00 o 
  -6   3  11      695.06      721.51     49.37 o 
  -5   3  11        0.95       23.80     25.42 o 
  -4   3  11      340.88      324.42    117.47 o 
  -3   3  11     1827.03     2195.85    398.61 o 
  -2   3  11      262.90      238.67     62.52 o 
  -1   3  11     1729.82     1470.37    208.96 o 
   0   3  11     1090.02      969.98     77.01 o 
   1   3  11     1690.06     1592.86    221.34 o 
   2   3  11      171.56      342.44    101.84 o 
   3   3  11       74.88       93.29     44.30 o 
   4   3  11      635.66      637.18    242.42 o 
   5   3  11      126.39       49.72     83.25 o 
   6   3  11       53.64      138.34     64.83 o 
 -11   4  11      508.62      476.13    321.75 o 
 -10   4  11      129.35      181.97     95.49 o 
  -9   4  11      383.35      322.53    126.05 o 
  -8   4  11       32.79       34.53     45.54 o 
  -7   4  11      182.68      140.17     43.26 o 
  -6   4  11      678.43      708.12     44.01 o 
  -5   4  11      192.33      184.98     54.20 o 
  -4   4  11     1469.07     1676.98    245.71 o 
  -3   4  11      297.31      301.32     77.84 o 
  -2   4  11       56.00       15.22     24.37 o 
  -1   4  11        6.55       18.27     25.86 o 
   0   4  11      745.21      801.18    185.62 o 
   1   4  11       16.25        3.18     49.13 o 
   2   4  11     2025.54     2446.62    354.99 o 
   3   4  11     1279.65     1536.42    424.67 o 
   4   4  11        2.13       51.40     60.08 o 
   5   4  11       22.30       -6.66     82.28 o 
 -10   5  11      281.28      345.68    129.46 o 
  -9   5  11      177.13      111.54     67.95 o 
  -8   5  11      240.95      287.00    105.74 o 
  -7   5  11      241.70      274.38    103.94 o 
  -6   5  11      705.32      463.16    178.03 o 
  -5   5  11       32.45       45.03     33.87 o 
  -4   5  11     2484.68     3524.95    384.66 o 
  -3   5  11      333.58      438.52    147.20 o 
  -2   5  11      116.61      106.08     42.11 o 
  -1   5  11       25.44       65.52     45.30 o 
   0   5  11      121.08       51.19     43.64 o 
   1   5  11        2.58        2.83     45.54 o 
   2   5  11      210.72      309.06    116.49 o 
   3   5  11     1026.23     1505.19    437.85 o 
   4   5  11       60.03      104.85     65.21 o 
  -9   6  11      385.55      182.31    157.36 o 
  -8   6  11       41.06       21.26     56.31 o 
  -7   6  11        6.85      -74.15    119.08 o 
  -6   6  11      995.65      799.76    382.12 o 
  -5   6  11        3.02       25.79     49.94 o 
  -4   6  11      278.70      325.54    129.81 o 
  -3   6  11        2.97      -39.21     50.48 o 
  -2   6  11      228.75      110.17     51.92 o 
  -1   6  11       93.92       25.78     27.44 o 
   0   6  11      150.36       59.15     50.19 o 
   1   6  11      234.36      217.35    102.27 o 
   2   6  11        1.22      -34.59     87.35 o 
   3   6  11      925.73      865.05    269.91 o 
  -7   7  11      144.51      115.37     90.29 o 
  -5   7  11      357.81      326.14    134.86 o 
  -4   7  11     1024.65      714.42    420.30 o 
  -3   7  11      419.07      359.09    202.57 o 
  -2   7  11       72.18       67.94    117.90 o 
  -1   7  11       73.89       33.13     89.54 o 
   0   7  11        2.89       18.17     77.81 o 
   1   7  11       47.65       42.29     95.90 o 
  -4 -13  12      220.94      164.76     69.70 o 
  -3 -13  12     1352.90     1219.29    183.81 o 
  -2 -13  12     1058.84      695.84    251.38 o 
  -1 -13  12      153.07      124.93     62.23 o 
   0 -13  12        1.13        8.81     56.85 o 
   1 -13  12        8.11       26.80     52.79 o 
  -6 -12  12       25.40       46.11     51.37 o 
  -5 -12  12      261.39      269.06    101.88 o 
  -4 -12  12     1293.90     1098.47    282.65 o 
  -3 -12  12      234.23      152.39     75.76 o 
  -2 -12  12        0.28       -6.29     56.51 o 
  -1 -12  12      936.67      744.62    206.32 o 
   0 -12  12     1038.73      721.10    194.18 o 
   1 -12  12     1483.31     1119.36    289.84 o 
   2 -12  12     2218.78     2139.30    174.17 o 
  -8 -11  12      116.38       69.18     81.94 o 
  -7 -11  12     2042.19     1956.47    222.17 o 
  -6 -11  12      632.02      477.94    140.07 o 
  -5 -11  12      838.81     1021.83    111.27 o 
  -4 -11  12     1898.59     2014.61    153.74 o 
  -3 -11  12      463.56      345.98     84.81 o 
  -2 -11  12      543.44      449.03    149.43 o 
  -1 -11  12      293.80      262.77     71.00 o 
   0 -11  12     1031.90      844.13    217.66 o 
   1 -11  12      780.58      641.63    163.47 o 
   2 -11  12     1017.08      851.41    256.56 o 
   3 -11  12      181.60      143.30     74.65 o 
   4 -11  12        5.50       22.50     77.88 o 
   5 -11  12      208.31      148.11     88.96 o 
  -9 -10  12       84.03       50.36     46.41 o 
  -8 -10  12      113.41       59.39     52.36 o 
  -7 -10  12        5.85      -28.07     43.89 o 
  -6 -10  12       60.70       19.18     34.63 o 
  -5 -10  12       90.58       11.76     49.32 o 
  -4 -10  12      330.74      361.90    107.19 o 
  -3 -10  12        3.05      -18.84     49.46 o 
  -2 -10  12     1816.19     1698.49    125.08 o 
  -1 -10  12      836.36      661.77    174.32 o 
   0 -10  12       57.30       26.21     53.18 o 
   1 -10  12      343.36      296.64     97.64 o 
   2 -10  12      134.09      103.93     51.12 o 
   3 -10  12      202.08      167.51     71.83 o 
   4 -10  12      217.67      256.39     93.81 o 
   5 -10  12     1446.23     1590.66    250.40 o 
   6 -10  12     1129.94     1157.57    300.47 o 
 -10  -9  12      141.20      169.61     89.59 o 
  -9  -9  12       53.07      -40.06     99.36 o 
  -8  -9  12      852.67     1002.55    130.34 o 
  -7  -9  12       80.16       89.35     47.22 o 
  -6  -9  12        6.78       35.16     31.08 o 
  -5  -9  12       61.89       85.13     58.14 o 
  -4  -9  12      250.93      324.14     77.34 o 
  -3  -9  12      661.72      520.20    146.47 o 
  -2  -9  12      150.22      132.86     51.20 o 
  -1  -9  12      435.20      380.91     90.22 o 
   0  -9  12      372.17      331.68     85.11 o 
   1  -9  12      152.16      155.10     65.37 o 
   2  -9  12      117.98       70.81     43.29 o 
   3  -9  12       73.91      101.49     62.04 o 
   4  -9  12      336.68      368.15    108.48 o 
   5  -9  12      698.77      694.88    168.45 o 
   6  -9  12      469.98      382.20    110.25 o 
 -10  -8  12     2548.11     2506.50    255.46 o 
  -9  -8  12      897.31      743.76    252.09 o 
  -8  -8  12       64.77       47.25     40.29 o 
  -7  -8  12     1367.90     1771.60    207.87 o 
  -6  -8  12      158.99      141.75     54.07 o 
  -5  -8  12      961.72      970.45    165.55 o 
  -4  -8  12     1500.89     1830.35    219.16 o 
  -3  -8  12     3273.55     3373.15    225.97 o 
  -2  -8  12      147.97       96.93     55.28 o 
  -1  -8  12     1272.59     1012.28     82.22 o 
   0  -8  12       11.71      -22.88     51.02 o 
   1  -8  12      678.50      563.76    137.68 o 
   2  -8  12       22.87        0.41     54.15 o 
   3  -8  12      137.12      232.69     65.73 o 
   4  -8  12       25.42       39.25     37.79 o 
   5  -8  12      806.65      862.97    218.85 o 
   6  -8  12      334.37      261.95     93.84 o 
   7  -8  12        5.49      -33.11     89.03 o 
 -11  -7  12       46.39       -9.11     87.42 o 
 -10  -7  12      804.35      751.63    318.38 o 
  -9  -7  12     1184.13      899.52    227.56 o 
  -8  -7  12      104.08       70.41     42.55 o 
  -7  -7  12      327.10      327.25     74.27 o 
  -6  -7  12        2.82       25.17     37.55 o 
  -5  -7  12      234.56      301.71     61.32 o 
  -4  -7  12      607.37      622.39    156.41 o 
  -3  -7  12      353.81      361.20     96.55 o 
  -2  -7  12      770.50      815.74     63.94 o 
  -1  -7  12     4947.47     4763.25    277.12 o 
   0  -7  12      555.94      575.80    123.56 o 
   1  -7  12      320.80      363.43    100.76 o 
   2  -7  12      360.25      414.05    106.23 o 
   3  -7  12       52.34       69.78     44.44 o 
   4  -7  12     1551.05     1712.38    183.71 o 
   5  -7  12     1140.40     1525.10    213.91 o 
   6  -7  12     1815.62     2011.70    231.90 o 
   7  -7  12      124.33      108.92     71.34 o 
 -11  -6  12      725.63      478.87    168.88 o 
 -10  -6  12      116.97      117.55     66.91 o 
  -9  -6  12      351.42      357.84     99.81 o 
  -8  -6  12     3027.30     3223.26    490.42 o 
  -7  -6  12     4906.20     6556.96    899.63 o 
  -6  -6  12      345.96      410.43     90.68 o 
  -5  -6  12     4538.53     5295.56    391.12 o 
  -4  -6  12     2346.87     2603.44    219.61 o 
  -3  -6  12     1491.64     1659.67     66.56 o 
  -2  -6  12     2172.51     2159.29    136.94 o 
  -1  -6  12     8291.05     7979.64    411.36 o 
   0  -6  12     4418.64     4898.80    492.84 o 
   1  -6  12     1277.52     1574.70    117.55 o 
   2  -6  12     1051.07     1249.68    165.87 o 
   3  -6  12       70.28       62.24     42.27 o 
   4  -6  12       75.52      125.40     44.53 o 
   5  -6  12      289.78      391.17    128.00 o 
   6  -6  12       34.19       29.80     58.23 o 
   7  -6  12      119.55      146.76     80.99 o 
   8  -6  12       76.29       78.22     64.93 o 
 -12  -5  12       74.18       66.48     62.32 o 
 -11  -5  12       96.74       77.30     89.44 o 
 -10  -5  12        0.91       48.01     38.81 o 
  -9  -5  12       17.21       25.64     39.18 o 
  -8  -5  12      925.37     1098.12    160.01 o 
  -7  -5  12     1539.80     1427.68    167.20 o 
  -6  -5  12      225.19      248.68     67.67 o 
  -5  -5  12     1254.26     1506.28    134.90 o 
  -4  -5  12      586.42      848.08     77.22 o 
  -3  -5  12     1080.63      972.91    166.71 o 
  -2  -5  12      212.62      178.08     30.48 o 
  -1  -5  12      747.58     1016.54     95.15 o 
   0  -5  12        5.05       20.12     29.71 o 
   1  -5  12      580.76      610.80     42.08 o 
   2  -5  12      124.83      122.39     46.31 o 
   3  -5  12      363.84      384.82     78.29 o 
   4  -5  12     1467.42     1757.42    185.56 o 
   5  -5  12      360.96      238.21     79.07 o 
   6  -5  12       46.72       46.72     60.79 o 
   7  -5  12      318.33      401.81    115.94 o 
   8  -5  12     1413.96     1673.62    273.99 o 
 -12  -4  12       28.02       86.80     53.81 o 
 -11  -4  12      277.66      285.89    126.53 o 
 -10  -4  12        1.75       61.07     36.33 o 
  -9  -4  12      594.16      583.79    137.85 o 
  -8  -4  12       15.22       -0.03     36.57 o 
  -7  -4  12      137.22      113.31     39.65 o 
  -6  -4  12        2.99       31.49     15.19 o 
  -5  -4  12      552.19      512.77     50.31 o 
  -4  -4  12      208.46      205.57     36.98 o 
  -3  -4  12     4069.55     4804.00    351.68 o 
  -2  -4  12     2778.50     2795.22    209.00 o 
  -1  -4  12      104.13       90.73     23.77 o 
   0  -4  12       25.22        9.16     18.56 o 
   1  -4  12      698.52      749.17     74.69 o 
   2  -4  12      516.30      537.60     71.89 o 
   3  -4  12      533.69      436.79     92.33 o 
   4  -4  12     2856.95     3020.86    225.73 o 
   5  -4  12      613.93      597.41    122.26 o 
   6  -4  12        2.20       22.32     35.45 o 
   7  -4  12      143.92       50.09    121.83 o 
   8  -4  12      428.60      365.63    127.29 o 
 -12  -3  12       26.01       69.79     63.60 o 
 -11  -3  12      697.73      689.44    238.23 o 
 -10  -3  12      237.59      232.67     83.39 o 
  -9  -3  12      533.03      466.41    157.54 o 
  -8  -3  12       75.57       74.59     32.63 o 
  -7  -3  12     2094.36     2279.24    183.98 o 
  -6  -3  12      190.89      255.95     56.63 o 
  -5  -3  12        0.74       13.89     61.44 o 
  -4  -3  12      577.09      794.23    220.44 o 
  -3  -3  12        5.11        3.33     41.44 o 
  -2  -3  12     3636.50     3798.12    275.50 o 
  -1  -3  12       61.59      117.38     68.23 o 
   0  -3  12       24.62       21.76      8.62 o 
   1  -3  12      824.25      890.44     74.95 o 
   2  -3  12       27.97       38.41     25.96 o 
   3  -3  12     1183.33     1160.73    113.70 o 
   4  -3  12      272.42      221.45     64.61 o 
   5  -3  12      407.33      320.70     87.99 o 
   6  -3  12       36.02       87.32     43.30 o 
   7  -3  12      187.37      135.97     78.37 o 
   8  -3  12        9.60        7.83     56.52 o 
 -12  -2  12       18.43        2.80     92.23 o 
 -11  -2  12      802.21      773.99    111.22 o 
 -10  -2  12      377.55      368.69    169.58 o 
  -9  -2  12      349.01      326.16    108.75 o 
  -8  -2  12       10.21       -2.43     26.57 o 
  -7  -2  12     1081.05     1100.31     68.78 o 
  -6  -2  12       79.88      115.07     50.78 o 
  -5  -2  12      818.98      898.64    236.24 o 
  -4  -2  12       23.85       71.11     38.68 o 
  -3  -2  12        1.69       16.08     57.10 o 
  -2  -2  12     2122.22     2334.27    255.85 o 
  -1  -2  12      265.56      248.86     92.78 o 
   0  -2  12     2352.79     2509.37    285.74 o 
   1  -2  12        2.44       22.02     21.13 o 
   2  -2  12       24.04       14.95     31.01 o 
   3  -2  12     1157.29     1487.46    250.88 o 
   4  -2  12      403.78      373.80     82.90 o 
   5  -2  12      889.45      967.77    158.70 o 
   6  -2  12      180.37      213.03     61.87 o 
   7  -2  12      457.26      422.16    121.48 o 
   8  -2  12        5.01       17.48     31.88 o 
 -12  -1  12      106.87      154.61    138.07 o 
 -11  -1  12       22.69       57.47     46.57 o 
 -10  -1  12        0.55        3.18    107.07 o 
  -9  -1  12     2343.28     2559.47    322.19 o 
  -8  -1  12     2801.96     3548.89    315.83 o 
  -7  -1  12       69.42       74.18     27.96 o 
  -6  -1  12      138.73      205.00     70.78 o 
  -5  -1  12      648.43      667.39    197.30 o 
  -4  -1  12      583.41      455.28    130.49 o 
  -3  -1  12      297.14      305.28     98.55 o 
  -2  -1  12     5748.78     6074.47    511.65 o 
  -1  -1  12     4861.03     4688.71    383.73 o 
   0  -1  12      109.48      100.01     23.36 o 
   1  -1  12     1671.32     1840.99    336.99 o 
   2  -1  12      574.39      507.88    124.92 o 
   3  -1  12       43.52       35.08     29.31 o 
   4  -1  12     1536.02     1646.66    302.40 o 
   5  -1  12      243.70      209.07     78.92 o 
   6  -1  12      110.89      100.84     51.93 o 
   7  -1  12      220.28      212.83     90.02 o 
 -12   0  12      667.85      570.51    393.10 o 
 -11   0  12      196.70      149.35    113.17 o 
 -10   0  12      169.67      227.73    192.03 o 
  -9   0  12     2847.02     3158.25    442.47 o 
  -8   0  12     5660.87     7309.93    355.99 o 
  -7   0  12       90.99       86.19     40.25 o 
  -6   0  12        3.11       41.25     28.64 o 
  -5   0  12     3053.39     3332.18    196.58 o 
  -4   0  12      130.07       52.89     52.06 o 
  -3   0  12     1308.78     1221.63     91.25 o 
  -2   0  12     1234.22     1220.30    100.23 o 
  -1   0  12     1254.93     1196.84     92.41 o 
   0   0  12      279.41      315.40     50.09 o 
   1   0  12      724.37     1053.56    157.01 o 
   2   0  12      156.70      109.29     47.20 o 
   3   0  12       42.83       -3.80     47.00 o 
   4   0  12      709.60      670.36    155.98 o 
   5   0  12       74.55      -19.52     58.67 o 
   6   0  12      295.28      288.44     97.33 o 
   7   0  12      704.00      597.76    163.52 o 
 -12   1  12        5.81       26.51    122.93 o 
 -11   1  12       48.82       40.94     87.66 o 
 -10   1  12      407.37      570.45    237.29 o 
  -9   1  12        7.94       46.72     28.07 o 
  -8   1  12      628.64      716.72    224.25 o 
  -7   1  12      234.74      252.16     70.21 o 
  -6   1  12     1094.92     1136.02    215.23 o 
  -5   1  12     1870.13     1925.60    240.25 o 
  -4   1  12     1312.92     1513.84    186.33 o 
  -3   1  12     1140.84     1292.12    222.67 o 
  -2   1  12      114.91      128.75     64.05 o 
  -1   1  12       13.92        9.78      8.17 o 
   0   1  12     5677.47     6058.44    608.35 o 
   1   1  12     1335.32     1554.78     56.85 o 
   2   1  12       15.49       42.00     38.81 o 
   3   1  12      695.04     1139.17    288.70 o 
   4   1  12      923.48     1203.58    302.94 o 
   5   1  12      113.03      103.44     67.62 o 
   6   1  12       46.64       26.73     41.21 o 
 -11   2  12       24.97       51.49    137.26 o 
 -10   2  12      510.73      663.03    360.13 o 
  -9   2  12      144.34      184.60     69.60 o 
  -8   2  12     1090.57     1073.43     76.05 o 
  -7   2  12        0.71      -17.21     51.24 o 
  -6   2  12     1526.74     1882.07    183.25 o 
  -5   2  12        2.14       29.89     34.77 o 
  -4   2  12      232.25      154.89     66.20 o 
  -3   2  12     1834.63     2058.71    320.91 o 
  -2   2  12       62.90       32.28     44.27 o 
  -1   2  12      242.52      161.43     47.18 o 
   0   2  12        8.85       16.89     25.40 o 
   1   2  12     1229.79     1539.28    193.41 o 
   2   2  12      160.06      140.33     44.14 o 
   3   2  12       97.59       63.65     37.78 o 
   4   2  12       41.30       24.81     40.14 o 
   5   2  12       15.84      -21.29     43.59 o 
   6   2  12      461.67      512.32    294.52 o 
 -11   3  12      573.92      562.54    200.01 o 
 -10   3  12       63.95       87.28    127.44 o 
  -9   3  12      167.36      231.34    106.02 o 
  -8   3  12     2190.96     2340.98    222.92 o 
  -7   3  12      400.02      412.94    122.70 o 
  -6   3  12       33.21       28.47     42.34 o 
  -5   3  12        1.79      -12.54     56.79 o 
  -4   3  12        4.17       -3.35     35.02 o 
  -3   3  12       21.63       29.66     42.61 o 
  -2   3  12        2.71      -47.85     66.60 o 
  -1   3  12      789.54      642.26    207.96 o 
   0   3  12      449.21      546.90     66.53 o 
   1   3  12      191.29      125.28     40.40 o 
   2   3  12       63.31       54.05     39.73 o 
   3   3  12       76.21      163.39     61.05 o 
   4   3  12       47.90       89.37     52.91 o 
   5   3  12      215.29      253.44     85.07 o 
 -10   4  12      320.88      384.53    171.27 o 
  -9   4  12      349.97      376.71    210.63 o 
  -8   4  12       99.54       93.22     41.53 o 
  -7   4  12      289.06      275.07     74.87 o 
  -6   4  12      350.47      249.17     78.80 o 
  -5   4  12      101.84       51.97     47.24 o 
  -4   4  12        4.22       18.05     28.78 o 
  -3   4  12      771.77      660.24    294.54 o 
  -2   4  12       86.34       54.01     47.36 o 
  -1   4  12     1070.14     1163.09    460.52 o 
   0   4  12        0.70       44.11     58.96 o 
   1   4  12      410.23      240.91    127.02 o 
   2   4  12      658.73      383.13    193.13 o 
   3   4  12        7.18       -3.90    100.37 o 
   4   4  12       32.12       -6.41     98.35 o 
  -7   5  12      171.21      156.09    104.43 o 
  -6   5  12     1165.48     1069.90    115.06 o 
  -5   5  12      709.49      663.90    337.29 o 
  -4   5  12       19.72      -54.77    108.09 o 
  -3   5  12      339.97      245.44    117.10 o 
  -2   5  12     1227.37      857.03    380.38 o 
  -1   5  12      229.89      243.99    138.61 o 
   0   5  12        5.05       21.65     78.97 o 
   1   5  12      125.21       77.79     69.30 o 
   2   5  12      640.59      574.48    207.65 o 
   3   5  12       37.47       -4.53    149.90 o 
  -7   6  12      658.60      582.03    385.01 o 
  -6   6  12       12.12      -51.01    111.51 o 
  -5   6  12      121.92       19.82     43.07 o 
  -4   6  12      168.73       96.47     88.61 o 
  -3   6  12       27.54       43.58     49.80 o 
  -2   6  12        5.39       33.36     75.45 o 
  -1   6  12     1164.13      951.75    415.98 o 
   0   6  12      686.86      615.39    349.39 o 
   1   6  12        7.19      117.39    106.16 o 
  -3   7  12       50.78       70.30     95.27 o 
  -5 -12  13      255.97      174.73     77.85 o 
  -4 -12  13        5.77        9.88     53.25 o 
  -3 -12  13       10.12       59.36     55.89 o 
  -2 -12  13        3.06       46.58     52.29 o 
  -1 -12  13      162.57      124.38     50.41 o 
   0 -12  13        0.54      -40.55     73.72 o 
   1 -12  13      108.13       76.57     68.15 o 
   2 -12  13        4.02       27.83     61.79 o 
  -7 -11  13        2.66       24.22     60.14 o 
  -6 -11  13     1109.55     1069.81    242.92 o 
  -5 -11  13     1893.06     1803.34    190.97 o 
  -4 -11  13       28.51       27.17     53.02 o 
  -3 -11  13       70.67       85.25     42.15 o 
  -2 -11  13       42.12       12.73     43.93 o 
  -1 -11  13       54.46       36.25     61.39 o 
   0 -11  13        8.17       24.49     64.82 o 
   1 -11  13       69.93       71.33     40.28 o 
   2 -11  13       13.43       33.06     35.42 o 
   3 -11  13        2.70      -34.78     85.74 o 
   4 -11  13        8.30      -13.61     89.55 o 
  -8 -10  13      222.34      160.36     88.29 o 
  -7 -10  13     2366.52     3135.69    393.81 o 
  -6 -10  13      165.55      125.38     54.60 o 
  -5 -10  13       15.77       50.88     41.56 o 
  -4 -10  13      212.97      193.49     59.46 o 
  -3 -10  13     1369.06     1228.51    129.16 o 
  -2 -10  13      774.08      588.81    152.80 o 
  -1 -10  13     2906.74     2681.66    229.62 o 
   0 -10  13     5151.13     4995.90    199.81 o 
   1 -10  13      438.29      320.44     72.02 o 
   2 -10  13       29.25       28.87     55.14 o 
   3 -10  13       81.75       77.25     48.66 o 
   4 -10  13     1585.64     1631.40    217.95 o 
   5 -10  13      185.56      141.97     73.30 o 
  -9  -9  13     2172.41     1905.36    201.17 o 
  -8  -9  13     1019.50      812.46    291.17 o 
  -7  -9  13     3218.19     5175.19    908.10 o 
  -6  -9  13     2481.96     2683.63    298.53 o 
  -5  -9  13      140.26      211.94     69.44 o 
  -4  -9  13      817.76      756.88    166.14 o 
  -3  -9  13      670.35      588.38    159.45 o 
  -2  -9  13      133.58      140.92     55.92 o 
  -1  -9  13     2729.38     2728.50    214.60 o 
   0  -9  13     1448.82     1511.91    115.50 o 
   1  -9  13       91.04       43.10     48.27 o 
   2  -9  13      996.27      955.75    188.01 o 
   3  -9  13        5.95      -15.52     66.65 o 
   4  -9  13       66.38       78.63     66.61 o 
   5  -9  13       47.66       32.95     53.57 o 
   6  -9  13       51.83       50.10     56.46 o 
 -10  -8  13      415.99      261.13    108.00 o 
  -9  -8  13       25.56       39.63     44.07 o 
  -8  -8  13        5.11      -40.90     54.75 o 
  -7  -8  13      187.50      316.51     74.47 o 
  -6  -8  13      362.78      397.16     78.43 o 
  -5  -8  13     1000.51     1123.73    127.20 o 
  -4  -8  13     3091.12     2865.41    276.06 o 
  -3  -8  13      252.69      216.22     60.40 o 
  -2  -8  13        7.66       31.85     32.74 o 
  -1  -8  13      207.40      168.30     50.95 o 
   0  -8  13      673.74      416.86    117.27 o 
   1  -8  13     1430.81     1653.61    208.44 o 
   2  -8  13     3028.37     3279.67    338.51 o 
   3  -8  13     2438.86     2669.03    432.89 o 
   4  -8  13      680.48      620.54    152.57 o 
   5  -8  13      476.15      413.31    100.41 o 
   6  -8  13      941.36      628.83    262.45 o 
 -11  -7  13      303.31      222.99    141.63 o 
 -10  -7  13       48.86       36.27     50.67 o 
  -9  -7  13       31.91       39.79     58.41 o 
  -8  -7  13       20.72       25.96     39.02 o 
  -7  -7  13      305.12      224.84     72.68 o 
  -6  -7  13       36.06       70.72     36.40 o 
  -5  -7  13     1126.70     1331.81    169.72 o 
  -4  -7  13     1717.89     1478.26    137.86 o 
  -3  -7  13       10.89       36.58     25.04 o 
  -2  -7  13      600.12      543.88     54.68 o 
  -1  -7  13     1079.65      816.16     84.52 o 
   0  -7  13       19.92       -1.08     47.15 o 
   1  -7  13      306.18      339.94     85.65 o 
   2  -7  13     2039.30     2036.85    289.35 o 
   3  -7  13     1458.15     1580.72    201.68 o 
   4  -7  13       72.16       40.76     40.73 o 
   5  -7  13       11.97       14.73     50.69 o 
   6  -7  13      170.10      187.36     93.05 o 
 -11  -6  13        3.66      186.66    156.87 o 
 -10  -6  13       93.42       76.07     72.75 o 
  -9  -6  13      791.30      683.13     77.93 o 
  -8  -6  13        0.82       -9.96     37.82 o 
  -7  -6  13      839.01     1067.91    165.03 o 
  -6  -6  13       45.59      121.08     41.79 o 
  -5  -6  13       11.96       11.00     24.03 o 
  -4  -6  13      651.80      483.48     99.73 o 
  -3  -6  13      102.91       92.16     37.97 o 
  -2  -6  13       10.30       17.64     16.17 o 
  -1  -6  13      219.35      220.47     60.83 o 
   0  -6  13      276.41      333.59     94.22 o 
   1  -6  13      410.72      429.94     92.34 o 
   2  -6  13        7.73       12.77     30.57 o 
   3  -6  13      249.69      179.79     73.58 o 
   4  -6  13       47.10       47.48     49.32 o 
   5  -6  13      485.19      403.61    109.68 o 
   6  -6  13       34.51       11.97     58.58 o 
   7  -6  13       68.78       58.14     36.83 o 
 -11  -5  13      115.03      136.53    190.54 o 
 -10  -5  13      109.23       28.79    104.22 o 
  -9  -5  13        2.26      -41.27    149.49 o 
  -8  -5  13       10.15       20.08     24.12 o 
  -7  -5  13       33.29       48.10     26.84 o 
  -6  -5  13        6.92        5.89     28.62 o 
  -5  -5  13      592.50      472.72     96.78 o 
  -4  -5  13      990.06      911.73    154.13 o 
  -3  -5  13      930.62     1162.87     86.98 o 
  -2  -5  13       79.50      167.69     45.64 o 
  -1  -5  13        5.31       40.55     40.98 o 
   0  -5  13      332.65      318.64     50.51 o 
   1  -5  13        1.18      -13.79     33.79 o 
   2  -5  13     1728.68     2002.06    197.18 o 
   3  -5  13      689.70      695.21    120.93 o 
   4  -5  13       61.30       51.58     39.57 o 
   5  -5  13       25.32       32.22     34.47 o 
   6  -5  13      213.39      130.77     60.78 o 
   7  -5  13      187.17      128.37     57.81 o 
 -12  -4  13       15.34       93.38     97.29 o 
 -11  -4  13     1404.77     1461.60    448.64 o 
 -10  -4  13     1137.54     1283.50    590.23 o 
  -9  -4  13     1088.48     1120.02    348.64 o 
  -8  -4  13     1807.68     2355.64    339.75 o 
  -7  -4  13     2102.60     2515.88    297.43 o 
  -6  -4  13      588.51      594.98    166.27 o 
  -5  -4  13     1826.40     2097.38    282.28 o 
  -4  -4  13     3534.73     3865.54    242.94 o 
  -3  -4  13     2615.75     2862.81    307.63 o 
  -2  -4  13      408.63      547.83    140.68 o 
  -1  -4  13      895.89      986.42    131.10 o 
   0  -4  13       14.39       13.04     24.58 o 
   1  -4  13       61.66       63.32     24.16 o 
   2  -4  13        9.23       24.58     39.60 o 
   3  -4  13     1154.06     1202.79    122.09 o 
   4  -4  13        0.69       14.40     43.91 o 
   5  -4  13      228.13      230.17     74.45 o 
   6  -4  13      104.89       64.21     52.79 o 
   7  -4  13       48.58       98.35     52.48 o 
 -12  -3  13       35.65      160.50     90.55 o 
 -11  -3  13      932.13      947.42    344.92 o 
 -10  -3  13      346.88      470.80    257.03 o 
  -9  -3  13      281.51      220.98    192.31 o 
  -8  -3  13      436.13      550.00    164.44 o 
  -7  -3  13      568.80      722.82     61.05 o 
  -6  -3  13      422.11      506.62    120.28 o 
  -5  -3  13       80.41      137.62     58.23 o 
  -4  -3  13      157.83      220.80     85.74 o 
  -3  -3  13      330.60      313.32     97.60 o 
  -2  -3  13     1050.45     1076.45    108.55 o 
  -1  -3  13      748.58      602.09    203.26 o 
   0  -3  13     1675.49     1584.88    230.43 o 
   1  -3  13      456.69      736.96    113.05 o 
   2  -3  13     1482.86     1646.42    160.44 o 
   3  -3  13        1.85       30.67     30.34 o 
   4  -3  13      295.76      292.64     76.01 o 
   5  -3  13      711.09      770.35    122.18 o 
   6  -3  13      869.55      734.22    191.07 o 
   7  -3  13     1169.81     1119.70    183.32 o 
 -12  -2  13      558.61      555.03    208.26 o 
 -11  -2  13       15.16      128.24     88.47 o 
 -10  -2  13        2.03       47.00    104.32 o 
  -9  -2  13      874.89     1078.87    342.13 o 
  -8  -2  13       34.62       40.04     27.38 o 
  -7  -2  13      270.45      214.30     57.05 o 
  -6  -2  13     1774.90     1862.53    212.27 o 
  -5  -2  13     2792.65     3388.64    284.95 o 
  -4  -2  13      538.54      529.10    163.25 o 
  -3  -2  13      132.71       97.60     58.65 o 
  -2  -2  13      555.64      561.55    152.17 o 
  -1  -2  13      801.33      742.78    234.85 o 
   0  -2  13     1343.61     1413.23    198.60 o 
   1  -2  13     2372.88     3269.12    677.78 o 
   2  -2  13      776.08      987.02    200.47 o 
   3  -2  13       10.64       31.54     26.36 o 
   4  -2  13       34.38       30.82     39.57 o 
   5  -2  13      603.18      386.38    116.60 o 
   6  -2  13      243.63      196.83     62.37 o 
   7  -2  13      257.31      182.16     71.39 o 
 -12  -1  13      252.85      279.11    221.07 o 
 -11  -1  13      110.41      159.24    137.11 o 
 -10  -1  13      152.15      110.02     84.36 o 
  -9  -1  13        0.07       -9.35    173.69 o 
  -8  -1  13        2.54      -11.80     52.36 o 
  -7  -1  13        4.68       31.68     71.40 o 
  -6  -1  13      177.33      154.63     54.20 o 
  -5  -1  13     1582.36     1718.54    186.93 o 
  -4  -1  13       10.24       30.69     35.63 o 
  -3  -1  13      245.33      237.63     85.18 o 
  -2  -1  13        8.16       55.18     64.60 o 
  -1  -1  13      906.88      542.88    269.34 o 
   0  -1  13       44.11       69.87     39.09 o 
   1  -1  13     1530.08     1578.99    296.87 o 
   2  -1  13       21.71       36.06     26.47 o 
   3  -1  13      792.92     1129.65    233.19 o 
   4  -1  13      888.18     1271.55    253.98 o 
   5  -1  13       91.00       66.64     38.84 o 
   6  -1  13       15.22       40.72     39.57 o 
 -11   0  13      107.04      151.96     76.44 o 
 -10   0  13     1239.97     1444.62    232.98 o 
  -9   0  13      134.99      132.49     85.37 o 
  -8   0  13      167.58      144.42     53.80 o 
  -7   0  13     1134.60     1363.24    101.90 o 
  -6   0  13       29.62       52.62     39.12 o 
  -5   0  13      609.33      619.81    190.96 o 
  -4   0  13      596.36      459.17    175.26 o 
  -3   0  13     1844.74     1839.51    199.78 o 
  -2   0  13     1315.11     1363.24    124.10 o 
  -1   0  13       21.59      -37.60     83.05 o 
   0   0  13       56.69       82.25     69.62 o 
   1   0  13      192.06      184.40     91.35 o 
   2   0  13        5.02      105.36     52.00 o 
   3   0  13      125.48      160.88     83.04 o 
   4   0  13      696.54      587.44    192.16 o 
   5   0  13       22.97       77.67     48.51 o 
   6   0  13      104.69       91.91     86.85 o 
 -11   1  13      213.85      148.35     88.38 o 
 -10   1  13        2.43       89.52     73.08 o 
  -9   1  13       86.28       -9.36    152.96 o 
  -8   1  13      556.14      472.14    164.74 o 
  -7   1  13       12.70       25.87     38.00 o 
  -6   1  13       20.24       48.68     40.35 o 
  -5   1  13     1874.45     1737.97    121.86 o 
  -4   1  13      539.71      406.84    118.16 o 
  -3   1  13      171.18      173.04     74.14 o 
  -2   1  13      367.98      249.26     96.53 o 
  -1   1  13      101.36       40.92     36.59 o 
   0   1  13      188.22       54.81     77.99 o 
   1   1  13        5.26      -11.65     58.77 o 
   2   1  13     1479.79     1322.18    394.88 o 
   3   1  13        6.52      -42.42     79.61 o 
   4   1  13      330.21      298.33    100.48 o 
   5   1  13      133.53       99.72     46.89 o 
 -10   2  13      212.72      176.47    131.36 o 
  -9   2  13        6.94       28.11     53.80 o 
  -8   2  13     1454.90     1338.81    119.67 o 
  -7   2  13      413.93      256.96    103.15 o 
  -6   2  13       35.61       57.39     52.65 o 
  -5   2  13     1169.85     1049.64    188.53 o 
  -4   2  13     1065.68     1005.04    125.69 o 
  -3   2  13      423.55      357.09    102.89 o 
  -2   2  13      162.62       78.25     39.45 o 
  -1   2  13      144.14      111.23     67.12 o 
   0   2  13       98.72      124.54     59.62 o 
   1   2  13       10.07       10.75     66.98 o 
   2   2  13      125.89       94.99     61.28 o 
   3   2  13        9.94      -10.59     59.75 o 
   4   2  13      592.16      550.29    297.17 o 
 -10   3  13       87.62       93.94     92.83 o 
  -9   3  13      741.15      575.16    335.89 o 
  -8   3  13      186.65      172.03     83.74 o 
  -7   3  13      555.89      487.15    149.67 o 
  -6   3  13     1299.77     1552.75    184.08 o 
  -5   3  13      142.49      169.11     45.49 o 
  -4   3  13       37.78       -2.47     47.37 o 
  -3   3  13     1124.89      711.58    278.43 o 
  -2   3  13     1719.87     1571.74    205.87 o 
  -1   3  13      141.93      116.92    137.51 o 
   0   3  13       65.98       36.41     54.01 o 
   1   3  13      112.90      153.84     70.94 o 
   2   3  13        4.99      113.53     87.21 o 
   3   3  13       21.51       -2.12    173.18 o 
   4   3  13      480.42      311.72    117.19 o 
  -9   4  13      743.63      682.22    400.62 o 
  -8   4  13       16.60       36.80     51.66 o 
  -7   4  13      100.11       41.91     46.97 o 
  -6   4  13      556.31      539.77    268.90 o 
  -5   4  13       13.02       24.59     45.17 o 
  -4   4  13      587.75      416.47    177.10 o 
  -3   4  13      248.86      166.22    104.66 o 
  -2   4  13     1299.40      998.87    504.11 o 
  -1   4  13        6.10      -13.84    146.56 o 
   0   4  13       55.84        2.41     67.55 o 
   1   4  13       39.20       67.74     66.54 o 
   2   4  13       22.38     -108.48    162.52 o 
  -7   5  13      116.92       93.03     80.44 o 
  -6   5  13       17.66       52.84     78.49 o 
  -5   5  13      129.73       78.90     57.83 o 
  -4   5  13      783.97      682.47    338.36 o 
  -3   5  13       33.13       91.41     71.65 o 
  -2   5  13      145.76       48.96     84.31 o 
  -1   5  13       77.67       -6.94    145.87 o 
   0   5  13       90.58       81.54    107.73 o 
   1   5  13       19.76       96.04    100.04 o 
  -4   6  13      762.57      586.56    359.71 o 
  -3   6  13      280.56      308.82    172.79 o 
  -4 -12  14        1.56      -19.00     58.69 o 
  -3 -12  14      344.21      170.69     76.22 o 
  -2 -12  14      101.92       99.90     46.51 o 
  -1 -12  14        9.72       18.44     62.19 o 
   0 -12  14      229.39       79.67     60.29 o 
  -6 -11  14      373.64      251.59     97.72 o 
  -5 -11  14     1388.29     1084.42    328.49 o 
  -4 -11  14     1669.01     1768.36    187.67 o 
  -3 -11  14     1769.15     1416.78    177.59 o 
  -2 -11  14      272.86      165.03     59.29 o 
  -1 -11  14      513.86      438.74    139.93 o 
   0 -11  14     1428.06     1062.93    304.23 o 
   1 -11  14     1924.06     1400.90    211.92 o 
   2 -11  14     1361.76     1179.00    127.75 o 
  -8 -10  14      390.79      362.65    243.47 o 
  -7 -10  14       62.73       76.08     57.86 o 
  -6 -10  14      383.07      319.52     85.97 o 
  -5 -10  14       26.10        2.16     57.18 o 
  -4 -10  14      540.69      564.05    158.42 o 
  -3 -10  14      542.06      448.56    140.97 o 
  -2 -10  14        0.52       -9.82     49.53 o 
  -1 -10  14       10.88       13.38     44.98 o 
   0 -10  14       39.56        8.18     58.67 o 
   1 -10  14      184.46      131.45     63.94 o 
   2 -10  14      628.31      617.60    175.63 o 
   3 -10  14        4.95       26.13     70.84 o 
   4 -10  14      108.29      116.27     62.39 o 
  -9  -9  14      441.43      539.51    203.59 o 
  -8  -9  14      294.37      317.38    247.94 o 
  -7  -9  14      617.88      578.63    193.69 o 
  -6  -9  14       26.41       66.10     29.40 o 
  -5  -9  14       21.87       30.67     34.23 o 
  -4  -9  14       71.79       93.90     45.09 o 
  -3  -9  14      104.39       46.82     41.06 o 
  -2  -9  14      579.46      594.13    144.06 o 
  -1  -9  14     1076.58      897.36     76.26 o 
   0  -9  14      194.46      173.21     75.70 o 
   1  -9  14       67.65       36.80     60.21 o 
   2  -9  14      209.74      219.24     68.69 o 
   3  -9  14       45.89       45.36     51.31 o 
   4  -9  14       65.01       57.20     53.69 o 
  -9  -8  14      132.13       11.04    125.11 o 
  -8  -8  14       56.86       63.02     80.23 o 
  -7  -8  14        5.62       20.99     73.64 o 
  -6  -8  14     2521.89     2812.42    534.37 o 
  -5  -8  14      735.54      716.76    206.43 o 
  -4  -8  14      968.70     1075.79    273.20 o 
  -3  -8  14      942.88      803.32    124.47 o 
  -2  -8  14      334.36      238.23     75.13 o 
  -1  -8  14       41.98       36.57     33.63 o 
   0  -8  14      750.37      895.18    190.64 o 
   1  -8  14      378.89      377.04     87.27 o 
   2  -8  14      180.56      205.64     68.60 o 
   3  -8  14      117.45       89.59     68.18 o 
   4  -8  14        0.39       19.70     42.02 o 
   5  -8  14        4.54       49.15     34.79 o 
 -10  -7  14     1832.05     1668.16    711.18 o 
  -9  -7  14     1161.50     1315.23    420.26 o 
  -8  -7  14       80.45      158.70     58.66 o 
  -7  -7  14      482.02      646.49    195.62 o 
  -6  -7  14     1209.65     1524.84    206.92 o 
  -5  -7  14     1687.26     2062.00    346.76 o 
  -4  -7  14       42.68      109.26     59.30 o 
  -3  -7  14      624.00      833.48    234.04 o 
  -2  -7  14       33.85       77.81     67.51 o 
  -1  -7  14       39.54       44.31     43.26 o 
   0  -7  14      593.08      575.35     86.20 o 
   1  -7  14      195.92      242.25     73.47 o 
   2  -7  14      234.16      176.62     65.51 o 
   3  -7  14       23.91       55.51     41.85 o 
   4  -7  14       47.96       77.44     46.73 o 
   5  -7  14      415.55      384.22    122.34 o 
 -10  -6  14       84.99      114.58    191.20 o 
  -9  -6  14      219.01      166.78    179.13 o 
  -8  -6  14      765.73      884.48    177.41 o 
  -7  -6  14      979.02     1167.22    135.23 o 
  -6  -6  14     1102.69     1392.77    227.07 o 
  -5  -6  14        6.99       61.28     56.58 o 
  -4  -6  14     1271.33     1507.54    222.85 o 
  -3  -6  14      114.37       93.90     96.97 o 
  -2  -6  14     1239.12     1363.07    129.64 o 
  -1  -6  14     4520.54     5377.88    417.28 o 
   0  -6  14     3236.99     3297.82    232.39 o 
   1  -6  14      475.82      588.32     46.23 o 
   2  -6  14     1960.13     2522.98    236.98 o 
   3  -6  14      804.33      828.13    117.10 o 
   4  -6  14      851.57      823.78    172.84 o 
   5  -6  14      632.26      579.18    178.83 o 
   6  -6  14      948.34     1046.45    234.05 o 
 -11  -5  14      303.18      239.11    104.14 o 
 -10  -5  14       69.04       22.86    116.59 o 
  -9  -5  14        2.38      101.62    150.07 o 
  -8  -5  14     1032.18     1289.70    150.43 o 
  -7  -5  14     1229.77     1672.86    342.34 o 
  -6  -5  14      779.75      976.31    226.20 o 
  -5  -5  14      627.89      680.72    192.36 o 
  -4  -5  14      394.41      549.11    168.67 o 
  -3  -5  14      691.51      632.03    149.19 o 
  -2  -5  14       63.65       61.59     64.84 o 
  -1  -5  14     1779.28     2024.86    342.17 o 
   0  -5  14     3538.76     3374.06    404.46 o 
   1  -5  14       63.74      120.08     64.89 o 
   2  -5  14      105.46       37.76     58.83 o 
   3  -5  14       43.18       28.59     44.33 o 
   4  -5  14      298.29      268.82     89.93 o 
   5  -5  14        4.24       44.46     42.61 o 
   6  -5  14      141.25      167.12     77.32 o 
 -11  -4  14       56.13      -67.84    157.72 o 
 -10  -4  14       82.95      182.42    268.16 o 
  -9  -4  14      129.66      256.78    168.56 o 
  -8  -4  14       27.85       22.16     39.36 o 
  -7  -4  14     1894.42     2071.75    248.58 o 
  -6  -4  14       45.82       48.02     38.17 o 
  -5  -4  14       33.57       56.03     39.73 o 
  -4  -4  14      385.78      285.02     74.56 o 
  -3  -4  14       27.77      -19.95     84.16 o 
  -2  -4  14     2208.67     2302.86    256.45 o 
  -1  -4  14       47.67       30.92     35.28 o 
   0  -4  14      536.01      378.25    126.38 o 
   1  -4  14      202.88      298.84    107.71 o 
   2  -4  14     1467.26     1265.77    436.89 o 
   3  -4  14      391.36      310.36    121.56 o 
   4  -4  14      866.11      729.28    259.84 o 
   5  -4  14      576.28      329.70    138.69 o 
   6  -4  14      291.27      208.04     92.14 o 
 -11  -3  14        6.11      -74.10    164.78 o 
 -10  -3  14       16.00       75.64    126.99 o 
  -9  -3  14       60.33       97.45    101.07 o 
  -8  -3  14      187.45      100.88     58.35 o 
  -7  -3  14      361.47      324.56    117.21 o 
  -6  -3  14        2.82       12.06     43.59 o 
  -5  -3  14      104.62      102.33     59.40 o 
  -4  -3  14       17.65       40.37     45.50 o 
  -3  -3  14     1316.01     1413.76    194.83 o 
  -2  -3  14        9.21       45.08     59.46 o 
  -1  -3  14       31.02      -33.67     78.43 o 
   0  -3  14     1008.77     1048.14    106.42 o 
   1  -3  14      343.72      161.73    106.90 o 
   2  -3  14      713.15      485.44    214.04 o 
   3  -3  14        8.20      -44.65    110.03 o 
   4  -3  14      548.55      354.43    140.59 o 
   5  -3  14      624.29      380.25    112.01 o 
   6  -3  14      140.40       92.30     88.79 o 
 -11  -2  14      317.73      473.86    247.38 o 
 -10  -2  14      436.13      503.66    205.24 o 
  -9  -2  14       94.68       70.70     87.43 o 
  -8  -2  14       91.20       56.89     32.53 o 
  -7  -2  14     2180.51     2580.04    327.60 o 
  -6  -2  14     1869.61     1874.03    231.11 o 
  -5  -2  14        2.97       16.18     54.19 o 
  -4  -2  14      239.12      235.05     83.32 o 
  -3  -2  14      205.56      170.98     79.03 o 
  -2  -2  14      238.41      262.23     81.08 o 
  -1  -2  14      442.37      343.49     90.70 o 
   0  -2  14     1182.63      991.34    303.64 o 
   1  -2  14      428.88      351.36    119.01 o 
   2  -2  14       29.43       25.09     45.71 o 
   3  -2  14      400.10      298.22    138.46 o 
   4  -2  14        5.40       15.24     95.38 o 
   5  -2  14        4.56      -43.63     96.47 o 
 -11  -1  14        5.56      -66.48    152.24 o 
 -10  -1  14      191.99      202.12     87.60 o 
  -9  -1  14        9.68       50.62     72.94 o 
  -8  -1  14       70.32       82.77     42.85 o 
  -7  -1  14      142.75       82.55     50.80 o 
  -6  -1  14      178.28      201.65     72.72 o 
  -5  -1  14     1128.87     1206.17    185.18 o 
  -4  -1  14      218.86      205.50     89.13 o 
  -3  -1  14      405.16      295.51    117.45 o 
  -2  -1  14      881.64      696.87    228.60 o 
  -1  -1  14      238.74      271.84     70.62 o 
   0  -1  14        5.65       22.89     37.18 o 
   1  -1  14        0.22     -129.95     94.26 o 
   2  -1  14      754.94      475.96    171.96 o 
   3  -1  14     1012.27      708.78    250.27 o 
   4  -1  14       66.84       39.45     78.28 o 
   5  -1  14      370.64      229.31     81.02 o 
 -10   0  14      103.79       92.01     79.19 o 
  -9   0  14      481.27      460.68    247.09 o 
  -8   0  14      739.04      809.42    263.19 o 
  -7   0  14       17.63       65.46     46.35 o 
  -6   0  14       15.52       44.34     46.49 o 
  -5   0  14      100.76       70.36     60.36 o 
  -4   0  14      589.16      461.40    149.07 o 
  -3   0  14      444.01      389.72    152.90 o 
  -2   0  14      756.89      604.39    232.12 o 
  -1   0  14     1639.84     1733.49    394.12 o 
   0   0  14       36.08       46.86     89.49 o 
   1   0  14        6.66       72.55     68.62 o 
   2   0  14      237.23      154.28     57.10 o 
   3   0  14        9.13       13.54     79.78 o 
   4   0  14       11.72      -31.52     89.94 o 
   5   0  14       59.99       62.75     50.07 o 
 -10   1  14       35.60       67.11     76.27 o 
  -9   1  14       17.65       55.06     96.28 o 
  -8   1  14     1153.98     1267.25    127.86 o 
  -7   1  14      263.20      320.69     86.37 o 
  -6   1  14      157.18      146.28     46.48 o 
  -5   1  14      264.92      184.35     70.03 o 
  -4   1  14      246.11      156.85     60.47 o 
  -3   1  14        2.01       39.06     82.96 o 
  -2   1  14      203.87       57.38     74.38 o 
  -1   1  14      188.59      167.16     86.76 o 
   0   1  14       73.89       84.27     66.05 o 
   1   1  14      652.45      610.22    201.33 o 
   2   1  14      214.06      150.31     76.08 o 
   3   1  14      129.01       99.32    104.52 o 
   4   1  14        8.71       -2.18     55.43 o 
  -9   2  14      299.78      409.70    378.86 o 
  -8   2  14      392.47      354.88    131.21 o 
  -7   2  14        3.05       29.77     23.37 o 
  -6   2  14     1850.84     1975.02    337.98 o 
  -5   2  14      785.22      697.13    252.86 o 
  -4   2  14       89.06      128.26     55.80 o 
  -3   2  14      238.00      239.60    122.60 o 
  -2   2  14      106.52      155.33     69.44 o 
  -1   2  14       63.80       62.58     52.51 o 
   0   2  14      222.40      200.30     80.26 o 
   1   2  14     1039.79     1388.91    223.77 o 
   2   2  14       31.52       42.52     69.76 o 
   3   2  14        0.01       -2.99    176.73 o 
  -8   3  14      106.94       40.90     34.15 o 
  -7   3  14      293.56      184.38     99.65 o 
  -6   3  14      134.40      125.08     59.50 o 
  -5   3  14       85.04      121.37     41.80 o 
  -4   3  14      165.83       89.28     85.76 o 
  -3   3  14        1.52      -69.47    107.46 o 
  -2   3  14       41.39       78.20     76.90 o 
  -1   3  14      618.53      449.10    189.86 o 
   0   3  14       18.03       26.32     77.81 o 
   1   3  14      543.85      636.79    311.56 o 
   2   3  14       15.42     -111.56    160.49 o 
  -7   4  14      859.73      625.29    353.45 o 
  -6   4  14        1.57       43.87     51.49 o 
  -5   4  14      243.42      201.82    105.81 o 
  -4   4  14       18.34       35.05     99.94 o 
  -3   4  14       25.19       35.44     44.26 o 
  -2   4  14       80.11       96.25    105.80 o 
  -1   4  14      484.61      416.76    193.58 o 
   0   4  14       54.49       96.92     87.37 o 
  -5 -11  15      573.58      658.04    244.85 o 
  -4 -11  15      749.77      564.08    225.78 o 
  -3 -11  15       28.22       37.10     74.20 o 
  -2 -11  15      108.81       77.59     61.70 o 
  -1 -11  15        1.92      -14.69    104.85 o 
   0 -11  15        9.09       -8.80     90.00 o 
   1 -11  15      570.67      482.40    170.23 o 
  -6 -10  15       43.73       87.09     69.05 o 
  -5 -10  15      760.73      717.26    243.09 o 
  -4 -10  15       13.59       38.88     87.79 o 
  -3 -10  15      295.89      243.85     88.28 o 
  -2 -10  15      762.90      613.58    250.36 o 
  -1 -10  15       18.93       82.69     92.06 o 
   0 -10  15      237.45      253.94    142.21 o 
   1 -10  15        2.94      -32.21    117.75 o 
   2 -10  15       42.47       87.40     82.48 o 
  -8  -9  15      819.86      685.68    436.74 o 
  -7  -9  15     1322.29     2062.60    555.14 o 
  -6  -9  15     1867.25     2370.50    459.04 o 
  -5  -9  15      379.94      224.23    112.87 o 
  -4  -9  15      402.46      352.36    119.89 o 
  -3  -9  15     3297.99     3392.70    472.12 o 
  -2  -9  15     4920.62     4858.51    221.73 o 
  -1  -9  15     1377.29     1121.13    398.29 o 
   0  -9  15     1106.46     1058.77    350.94 o 
   1  -9  15      359.33      236.96    139.61 o 
   2  -9  15     1037.14      779.08    278.10 o 
   3  -9  15      385.34      271.08    153.22 o 
  -9  -8  15      325.46      115.05    130.30 o 
  -8  -8  15      313.68      276.67    244.19 o 
  -7  -8  15      996.01     1299.08    462.57 o 
  -6  -8  15      269.07      282.33    162.37 o 
  -5  -8  15       38.30       64.44     59.04 o 
  -4  -8  15        3.56        5.25     82.54 o 
  -3  -8  15      123.49      142.18    142.47 o 
  -2  -8  15      162.09      176.17     64.63 o 
  -1  -8  15        7.26       54.26     62.80 o 
   0  -8  15       68.31      118.22     95.09 o 
   1  -8  15       42.93       74.15     78.30 o 
   2  -8  15     1137.09      918.52    281.66 o 
   3  -8  15      319.04      179.43    108.52 o 
   4  -8  15       10.14       29.18    100.61 o 
  -9  -7  15       12.17      -70.68    245.97 o 
  -8  -7  15      270.09      228.19    228.28 o 
  -7  -7  15      203.61      221.42     99.17 o 
  -6  -7  15       20.03       47.74     48.03 o 
  -5  -7  15      737.39      640.21    229.76 o 
  -4  -7  15     1726.89     1943.99    383.32 o 
  -3  -7  15      309.96      349.25    106.30 o 
  -2  -7  15      232.35      205.40     83.57 o 
  -1  -7  15      559.56      457.07    147.22 o 
   0  -7  15      337.21      266.76    112.37 o 
   1  -7  15      312.74      297.99    114.52 o 
   2  -7  15     1518.23     1673.62    354.02 o 
   3  -7  15      951.66      772.19    267.89 o 
   4  -7  15      314.44      279.32    142.52 o 
 -10  -6  15       39.05       26.47     91.17 o 
  -9  -6  15      482.17      309.04    182.52 o 
  -8  -6  15       96.53      111.30    126.49 o 
  -7  -6  15       66.63       44.03     85.84 o 
  -6  -6  15      993.86     1497.87    288.12 o 
  -5  -6  15       99.82       42.95    105.76 o 
  -4  -6  15      137.42       92.19     85.04 o 
  -3  -6  15       71.81       55.87     40.04 o 
  -2  -6  15       76.45       57.66     91.86 o 
  -1  -6  15      118.28      106.85     75.54 o 
   0  -6  15        5.84       32.63    109.64 o 
   1  -6  15        4.49       60.98     86.71 o 
   2  -6  15      137.34      125.52     99.77 o 
   3  -6  15      385.16      297.48    123.75 o 
   4  -6  15        8.43       17.62     80.18 o 
 -10  -5  15       97.99      -50.15    157.31 o 
  -9  -5  15      844.66      632.63    291.00 o 
  -8  -5  15      104.12      112.29     59.93 o 
  -7  -5  15      122.88      150.21     80.41 o 
  -6  -5  15      420.04      620.86    190.76 o 
  -5  -5  15      104.58      160.66     63.19 o 
  -4  -5  15      304.16      277.83     88.37 o 
  -3  -5  15       18.21       84.01     95.46 o 
  -2  -5  15      204.30      150.68    148.93 o 
  -1  -5  15      222.57      231.19     80.48 o 
   0  -5  15      189.92      122.85     59.70 o 
   1  -5  15      270.79      284.12    115.44 o 
   2  -5  15       17.35       56.05     61.91 o 
   3  -5  15      722.86      560.03    190.71 o 
   4  -5  15       32.07       97.02     72.16 o 
   5  -5  15       28.55       99.92     65.74 o 
 -10  -4  15     1090.20      836.12    351.07 o 
  -9  -4  15       27.65       62.53     71.11 o 
  -8  -4  15      110.32       92.23     58.63 o 
  -7  -4  15      758.98      968.11    148.48 o 
  -6  -4  15        5.37       -9.27     76.60 o 
  -5  -4  15      228.11      159.31     89.88 o 
  -4  -4  15     2842.20     3274.54    625.34 o 
  -3  -4  15     2859.53     3329.23    339.89 o 
  -2  -4  15      505.64      462.97    188.09 o 
  -1  -4  15      569.02      545.59    176.77 o 
   0  -4  15     1374.13     1372.44    269.03 o 
   1  -4  15      200.28      122.36     90.00 o 
   2  -4  15      310.41      220.20    123.57 o 
   3  -4  15      625.47      544.98    197.72 o 
   4  -4  15      329.58      143.78     62.27 o 
   5  -4  15      162.05      115.70     97.73 o 
 -10  -3  15     2472.85     2096.37    898.62 o 
  -9  -3  15      318.81      355.54    137.40 o 
  -8  -3  15      300.31      314.31    121.19 o 
  -7  -3  15      516.63      630.91    184.88 o 
  -6  -3  15       21.86       74.30     47.70 o 
  -5  -3  15      125.93      145.19     97.73 o 
  -4  -3  15     1260.90     1063.36    382.31 o 
  -3  -3  15     1428.78     1724.25    348.15 o 
  -2  -3  15        7.46        0.38     73.77 o 
  -1  -3  15       42.06       48.30     58.04 o 
   0  -3  15      143.03       50.93     79.56 o 
   1  -3  15      285.02      314.29    115.36 o 
   2  -3  15       30.27       18.35     55.28 o 
   3  -3  15      224.57      162.12     93.78 o 
   4  -3  15       91.94       47.50     71.49 o 
 -10  -2  15      983.48      851.39    531.64 o 
  -9  -2  15      661.06      479.16    210.47 o 
  -8  -2  15      736.10      618.14    222.43 o 
  -7  -2  15       11.12       53.45     45.61 o 
  -6  -2  15        3.73       33.42     36.39 o 
  -5  -2  15     1382.95     1672.32    256.91 o 
  -4  -2  15       87.30      116.11     48.45 o 
  -3  -2  15       44.58       21.92     99.52 o 
  -2  -2  15      767.27      674.86    251.64 o 
  -1  -2  15     1059.35      878.10    279.34 o 
   0  -2  15      521.43      452.89    130.36 o 
   1  -2  15      339.45      297.33    115.56 o 
   2  -2  15      562.21      433.86    159.56 o 
   3  -2  15      227.20      138.55     93.10 o 
   4  -2  15      226.97      126.27     74.05 o 
 -10  -1  15      176.97      164.34     77.80 o 
  -9  -1  15        0.52       -2.22    133.92 o 
  -8  -1  15      461.52      341.93    127.97 o 
  -7  -1  15       22.95       23.24     48.98 o 
  -6  -1  15       22.85       49.09     46.48 o 
  -5  -1  15      717.52      742.52    237.42 o 
  -4  -1  15       10.72       28.52     62.31 o 
  -3  -1  15      863.33      573.84    183.93 o 
  -2  -1  15      141.50      112.20     78.94 o 
  -1  -1  15      478.70      406.96    130.95 o 
   0  -1  15       73.85       61.89     63.70 o 
   1  -1  15       87.01       94.84     47.58 o 
   2  -1  15      479.28      286.84    134.00 o 
   3  -1  15       10.11       34.21     90.15 o 
   4  -1  15       32.43       70.43     66.31 o 
  -9   0  15      618.28      588.63    284.97 o 
  -8   0  15       45.23      -12.56     63.49 o 
  -7   0  15        3.07       48.34     59.74 o 
  -6   0  15      137.01       97.48     55.80 o 
  -5   0  15      138.19      133.05     56.48 o 
  -4   0  15      562.64      363.05    134.91 o 
  -3   0  15      923.72      741.01    260.97 o 
  -2   0  15      246.66      189.94     84.77 o 
  -1   0  15        5.19      -12.14     64.14 o 
   0   0  15      124.58       93.90     90.25 o 
   1   0  15       40.45       22.79     80.30 o 
   2   0  15        0.57       10.59     40.76 o 
   3   0  15       23.63       18.19     80.47 o 
  -9   1  15      228.87      236.11    138.80 o 
  -8   1  15       92.79       81.86     58.49 o 
  -7   1  15       98.17       58.17     58.71 o 
  -6   1  15        6.09       13.43     46.81 o 
  -5   1  15      250.61      221.58    118.64 o 
  -4   1  15      489.11      331.04    111.34 o 
  -3   1  15       88.62       82.65     67.03 o 
  -2   1  15       21.11       16.61     55.86 o 
  -1   1  15      197.11       88.60     87.64 o 
   0   1  15      152.23      104.58     67.09 o 
   1   1  15      162.62       98.31     69.49 o 
   2   1  15      203.48      128.61    108.69 o 
  -8   2  15       13.60       14.54     29.87 o 
  -7   2  15      398.08      304.45    215.01 o 
  -6   2  15       42.75       54.07     48.57 o 
  -5   2  15       96.81       45.48     39.34 o 
  -4   2  15      721.24      494.63    236.13 o 
  -3   2  15       54.20       64.35     57.88 o 
  -2   2  15      312.97      364.27    155.30 o 
  -1   2  15      180.67      102.65    113.07 o 
   0   2  15      187.34      105.84    119.49 o 
   1   2  15       67.12      -36.79    129.61 o 
  -6   3  15       26.41      -17.40    109.88 o 
  -5   3  15        3.03       78.68     63.20 o 
  -4   3  15      356.31      185.15    122.74 o 
  -3   3  15       71.50       -6.85     90.80 o 
  -2   3  15      691.15      571.18    316.39 o 
  -1   3  15       49.98      134.38    108.29 o 
  -5 -10  16      706.27      598.93    241.13 o 
  -4 -10  16      373.90      341.39    189.34 o 
  -3 -10  16      219.83      184.74    101.55 o 
  -2 -10  16      208.25      139.43     97.47 o 
  -1 -10  16       99.55       37.77    101.64 o 
   0 -10  16     1115.20      773.63    318.56 o 
  -6  -9  16       43.80       86.97     80.19 o 
  -5  -9  16       43.70      134.51    109.99 o 
  -4  -9  16        0.37      -15.67    107.13 o 
  -3  -9  16       41.52       53.44     68.75 o 
  -2  -9  16      289.65      301.16    117.74 o 
  -1  -9  16      215.68      198.73     83.25 o 
   0  -9  16       59.26        1.22     61.19 o 
   1  -9  16       42.82       56.49     61.68 o 
  -7  -8  16       72.12      189.23     98.57 o 
  -6  -8  16        2.85       65.15     90.35 o 
  -5  -8  16       81.61       85.94     66.68 o 
  -4  -8  16       35.40       49.20     71.17 o 
  -3  -8  16       38.85       86.21     83.75 o 
  -2  -8  16       36.77       26.53     56.32 o 
  -1  -8  16       61.96       54.18     69.92 o 
   0  -8  16       52.51       10.53    106.91 o 
   1  -8  16      459.16      364.05    144.47 o 
   2  -8  16      196.80       92.21     75.07 o 
  -8  -7  16      298.00      288.81    206.53 o 
  -7  -7  16      449.01      445.27    134.93 o 
  -6  -7  16     1610.51     2095.07    525.89 o 
  -5  -7  16     1579.10     1945.88    314.55 o 
  -4  -7  16     1547.64     1825.91    303.63 o 
  -3  -7  16      982.17      954.12    358.90 o 
  -2  -7  16      659.52      574.34    199.12 o 
  -1  -7  16      133.38      121.60     85.29 o 
   0  -7  16      836.77      817.24    260.45 o 
   1  -7  16      350.03      383.24    134.44 o 
   2  -7  16      334.57      227.26    126.83 o 
   3  -7  16       17.63       26.62    116.86 o 
  -9  -6  16      413.17      341.58    222.11 o 
  -8  -6  16       87.21      102.18     69.63 o 
  -7  -6  16        0.50       16.90     80.17 o 
  -6  -6  16      560.84      597.73    158.47 o 
  -5  -6  16        7.87        0.84     92.26 o 
  -4  -6  16        5.46       -7.57     51.40 o 
  -3  -6  16        6.26       83.84     66.58 o 
  -2  -6  16      199.38      104.72     89.73 o 
  -1  -6  16      180.05      237.28    101.97 o 
   0  -6  16      536.16      358.75    168.91 o 
   1  -6  16      350.13      246.01     97.99 o 
   2  -6  16       28.15       88.75     77.62 o 
   3  -6  16      280.77      219.11     88.65 o 
  -9  -5  16       15.01      180.64    114.64 o 
  -8  -5  16      172.47      117.26    108.24 o 
  -7  -5  16     1821.63     2051.47    421.72 o 
  -6  -5  16      428.45      396.85    132.80 o 
  -5  -5  16      190.37      245.75     93.94 o 
  -4  -5  16      932.95     1208.77    353.64 o 
  -3  -5  16      542.02      421.48    158.69 o 
  -2  -5  16      790.53      626.63    187.94 o 
  -1  -5  16     2374.17     2595.34    512.41 o 
   0  -5  16     1429.26     1309.44    483.71 o 
   1  -5  16      200.36      111.62     80.82 o 
   2  -5  16      338.57      214.76    118.26 o 
   3  -5  16      459.52      418.94    223.16 o 
  -9  -4  16      291.85      187.86    112.10 o 
  -8  -4  16        3.61       37.31     80.56 o 
  -7  -4  16      300.02      334.34    113.32 o 
  -6  -4  16      476.67      415.40    125.21 o 
  -5  -4  16       73.44       61.05     64.46 o 
  -4  -4  16        0.14       -2.78     63.29 o 
  -3  -4  16       35.71       76.72     57.01 o 
  -2  -4  16      117.90      129.22     85.78 o 
  -1  -4  16      448.70      427.61    133.47 o 
   0  -4  16       23.98        8.91     73.84 o 
   1  -4  16       94.13       12.38    116.44 o 
   2  -4  16      168.55      126.18     80.91 o 
   3  -4  16       70.58       93.74     69.71 o 
  -9  -3  16      583.81      535.42    215.47 o 
  -8  -3  16      135.23      116.38    185.88 o 
  -7  -3  16      124.65      159.88     93.34 o 
  -6  -3  16       27.30      -40.85     76.92 o 
  -5  -3  16      648.09      543.21    225.36 o 
  -4  -3  16      140.39       44.01     61.27 o 
  -3  -3  16        1.44       -0.99    108.71 o 
  -2  -3  16      179.75      237.31    107.18 o 
  -1  -3  16       80.70       87.60     87.74 o 
   0  -3  16      109.80       74.07     53.14 o 
   1  -3  16       63.25       64.98     87.67 o 
   2  -3  16      293.21      247.93    116.30 o 
   3  -3  16      125.24       41.72     89.41 o 
  -9  -2  16      109.17       88.93     83.04 o 
  -8  -2  16       23.64      131.96    104.91 o 
  -7  -2  16      783.25      718.26    255.90 o 
  -6  -2  16      554.38      463.88    138.44 o 
  -5  -2  16       13.56       43.71     48.17 o 
  -4  -2  16      264.61      271.46    109.03 o 
  -3  -2  16      185.59       89.48     91.82 o 
  -2  -2  16      260.48      159.19     92.64 o 
  -1  -2  16      129.18      139.87     67.14 o 
   0  -2  16      681.81      500.75    231.59 o 
   1  -2  16       51.01       15.91     81.21 o 
   2  -2  16      246.50      298.47    100.71 o 
  -8  -1  16       41.55       74.78     46.19 o 
  -7  -1  16      514.15      390.22    181.99 o 
  -6  -1  16      786.45      666.90    228.87 o 
  -5  -1  16       24.44       -8.83     57.64 o 
  -4  -1  16        1.57       28.54     43.28 o 
  -3  -1  16       77.80       86.79     64.73 o 
  -2  -1  16      131.52      118.91     86.12 o 
  -1  -1  16       86.07       96.73     62.66 o 
   0  -1  16      295.72      155.79     75.40 o 
   1  -1  16      293.20      151.28     85.28 o 
   2  -1  16       93.57       53.65     54.14 o 
  -8   0  16      445.87      482.31    289.77 o 
  -7   0  16      638.92      582.39    217.67 o 
  -6   0  16       68.05       71.47     50.88 o 
  -5   0  16      257.48      120.95     65.80 o 
  -4   0  16      838.60      545.33    230.35 o 
  -3   0  16      280.82      247.48     95.89 o 
  -2   0  16      321.46      197.12     79.77 o 
  -1   0  16      125.30      173.87     92.90 o 
   0   0  16      605.18      472.46    206.25 o 
   1   0  16       39.02      -52.95     91.66 o 
  -7   1  16       32.66       43.43     41.21 o 
  -6   1  16      245.79      141.55    107.37 o 
  -5   1  16       63.83       53.46     58.66 o 
  -4   1  16      767.01      461.75    199.35 o 
  -3   1  16       17.75       56.88     59.30 o 
  -2   1  16       11.62       50.26     47.44 o 
  -1   1  16      482.17      477.16    265.67 o 
   0   1  16       22.55      123.76    107.17 o 
  -5   2  16      106.47      185.28    132.43 o 
  -4   2  16       15.24      -13.88    117.59 o 
  -3   2  16       39.03      -24.25    101.49 o 
  -4  -9  17      174.03       87.74    117.79 o 
  -3  -9  17      621.57      497.63    191.47 o 
  -2  -9  17      947.07      696.04    258.05 o 
  -6  -8  17      294.98      368.77    164.55 o 
  -5  -8  17      675.07      507.15    218.90 o 
  -4  -8  17      185.04      161.26     89.31 o 
  -3  -8  17     1306.41     1104.46    412.76 o 
  -2  -8  17     2094.01     2079.56    378.53 o 
  -1  -8  17      695.31      478.84    169.16 o 
   0  -8  17      319.45      275.13    125.33 o 
  -7  -7  17      155.75      134.16     89.17 o 
  -6  -7  17        8.66       40.08     64.18 o 
  -5  -7  17       20.21       33.85     70.96 o 
  -4  -7  17      290.80      351.84    130.78 o 
  -3  -7  17       79.58       63.97     78.93 o 
  -2  -7  17       70.88      -51.21    111.99 o 
  -1  -7  17        1.16        2.20     93.45 o 
   0  -7  17      332.14      225.03    143.20 o 
   1  -7  17      190.65      103.11     75.70 o 
  -7  -6  17       84.00       72.84     82.89 o 
  -6  -6  17        0.50       48.26     70.74 o 
  -5  -6  17       55.52       68.22     76.89 o 
  -4  -6  17      199.35      196.87     77.01 o 
  -3  -6  17      607.10      474.68    150.28 o 
  -2  -6  17      228.28      166.92     77.53 o 
  -1  -6  17      112.06      100.02     58.18 o 
   0  -6  17        3.37      -74.26    121.44 o 
   1  -6  17      161.93       60.84     88.21 o 
  -7  -5  17      327.19      373.72    138.54 o 
  -6  -5  17      779.46      674.92    236.41 o 
  -5  -5  17      252.78      259.84    110.19 o 
  -4  -5  17        5.45       -1.58     63.94 o 
  -3  -5  17       20.16       64.54     76.57 o 
  -2  -5  17      790.01      573.50    221.12 o 
  -1  -5  17      735.34      520.98    178.31 o 
   0  -5  17       31.87       69.82     65.06 o 
   1  -5  17       11.10       45.83     47.22 o 
  -8  -4  17      136.94      119.32    104.13 o 
  -7  -4  17       20.49       62.38     57.90 o 
  -6  -4  17       25.05       47.99     57.80 o 
  -5  -4  17        0.14       56.25     66.53 o 
  -4  -4  17      228.30      200.94    114.32 o 
  -3  -4  17      351.76      390.50    157.67 o 
  -2  -4  17       35.02       72.25     52.23 o 
  -1  -4  17        8.58      -17.18     63.36 o 
   0  -4  17      143.28      104.77     97.69 o 
   1  -4  17       85.06       82.49     87.61 o 
  -7  -3  17      496.14      437.56    183.53 o 
  -6  -3  17     1076.30      774.92    263.56 o 
  -5  -3  17      312.58      187.88    109.61 o 
  -4  -3  17      803.54      680.64    207.21 o 
  -3  -3  17     1163.45     1004.59    444.82 o 
  -2  -3  17      890.73      682.68    300.03 o 
  -1  -3  17        4.79       72.64     66.41 o 
   0  -3  17      389.40      333.16    144.41 o 
   1  -3  17      203.50      135.48     58.12 o 
  -7  -2  17        1.63       23.84     45.97 o 
  -6  -2  17       22.71       36.89     96.87 o 
  -5  -2  17       35.24       -4.19     67.23 o 
  -4  -2  17       18.43       10.37     56.90 o 
  -3  -2  17      320.56      235.64    114.09 o 
  -2  -2  17        5.90        9.03     70.47 o 
  -1  -2  17      277.83       98.52    216.80 o 
   0  -2  17      163.69       65.14     60.76 o 
  -6  -1  17      125.32      102.04     81.88 o 
  -5  -1  17      425.14      355.34    152.98 o 
  -4  -1  17      155.59      166.11     97.55 o 
  -3  -1  17       40.00       50.99     42.67 o 
  -2  -1  17       52.36       75.92     74.83 o 
  -1  -1  17      313.20      190.80    120.57 o 
  -5   0  17       58.20      -49.96    128.76 o 
  -4   0  17       18.93      -16.42     62.33 o 
  -3   0  17      136.87       58.33     92.65 o 
  -4  -6  18     1148.68      951.85    348.77 o 
  -3  -6  18      387.70      339.85    144.01 o 
  -5  -5  18       36.17      -12.97     93.18 o 
  -4  -5  18      110.73      165.58     95.15 o 
  -3  -5  18      350.88      190.06    121.32 o 
  -2  -5  18      191.06      132.31     74.71 o 
  -4  -4  18       75.38      101.37     69.03 o 
  -3  -4  18      283.71      164.53    117.33 o 
  -2  -4  18      122.80      146.89     87.02 o 
                                                 
